# Supplementary material for: Liposomal nanotheranostics for multimode targeted in vivo bioimaging and near‐infrared light mediated cancer therapy
Source: Commun Biol. 2020 Jun 5;3:284. doi: 10.1038/s42003-020-1016-z (PMC7275035; doi:10.1038/s42003-020-1016-z)
Supplement: Supplementary file 2 — Supplementary Data [file 42003_2020_1016_MOESM2_ESM.xlsx]

## Sheet: Fig.4
			Fig. 4a Absorbance wavelength (nm)								Fig. 4 b Photoluminescence measurements
					GQDs	GQDs					GQDs		NFGL		GQDs-Liposome
	Intensity (a.u)	Liposome	NFGL (0.5 h)	NFGL (24 h)	Intensity (a.u)	Absorbance wavelength (nm)					Emission (nm)	Intensity (a.u)	Emission (nm)	Intensity (a.u)	Emission (nm)	Intensity (a.u)
	1396	0	0	0	200	2.07672					530	18.184	540	12.2125	550	11.7267
	1395	0	0	0	201	2.07356					531.04	17.9886	541.02	12.3267	551.02	11.9731
	1394	0	0	0	202	2.08121					531.94	17.8	542.05	12.4378	552.05	12.2063
	1393	0	0	0	203	2.08118					532.98	17.6182	542.94	12.5458	552.94	12.4264
	1392	0	0	0	204	2.11334					534.02	17.4431	543.97	12.6508	553.97	12.6334
	1391	0	0	0	205	2.1159					535.07	17.2749	545	12.7527	555	12.8272
	1390	0	0	0	206	2.13191					535.97	17.1134	546.02	12.8515	556.02	13.0079
	1389	0	0	0	207	2.15645					537.01	16.9588	547.05	12.9473	557.05	13.1754
	1388	0	0	0	208	2.17231					538.05	16.8109	547.94	13.04	557.94	13.3298
	1387	0	0	0	209	2.17525					538.95	16.6698	548.97	13.1297	558.97	13.4711
	1386	0	0	0	210	2.20746					540	16.5355	550	13.2162	560	13.5992
	1385	0	0	0	211	2.23202					541.02	16.4079	551.02	13.2997	561.02	13.7142
	1384	0	0	0	212	2.22037					542.05	16.2872	552.05	13.3802	562.05	13.816
	1383	0	0	0	213	2.29699					542.94	16.1732	552.94	13.4575	562.94	13.9047
	1382	0	0	0	214	2.2842					543.97	16.066	553.97	13.5318	563.97	13.9802
	1381	0	0	-1.98792	215	2.28397					545	15.9656	555	13.603	565	14.0426
	1380	2.06014	0	-1.99476	216	2.31401					546.02	15.872	556.02	13.6712	566.02	14.0919
	1379	2.06345	0	-1.99584	217	2.30383					547.05	15.7852	557.05	13.7363	567.05	14.128
	1378	0.08636	-1.9789	0.03496	218	2.32597					547.94	15.7052	557.94	13.7983	567.94	14.151
	1377	0.09533	0.01899	0.03838	219	2.32611					548.97	15.6319	558.97	13.8573	568.97	14.1608
	1376	0.10481	0.01932	0.03901	220	2.37299					550	15.5732	560	13.9924	570	14.1758
	1375	0.11254	0.02024	0.04221	221	2.39924					551.02	15.5203	561.02	14.0986	571.02	14.1802
	1374	0.1187	0.02044	0.04147	222	2.38055					552.05	15.4777	562.05	14.2019	572.05	14.1571
	1373	0.12659	0.0248	0.04353	223	2.42916					552.94	15.447	562.94	14.3038	572.94	14.1194
	1372	0.13019	0.02747	0.04902	224	2.36028					553.97	15.4098	563.97	14.3954	573.97	14.0712
	1371	0.13477	0.02642	0.04537	225	2.36528					555	15.401	565	14.4572	575	13.9838
	1370	0.13684	0.0255	0.04294	226	2.37311					556.02	15.394	566.02	14.5124	576.02	13.8897
	1369	0.13744	0.02441	0.04321	227	2.31698					557.05	15.3814	567.05	14.5392	577.05	13.7875
	1368	0.14126	0.0238	0.04226	228	2.36289					557.94	15.3833	567.94	14.5419	577.94	13.6653
	1367	0.14459	0.02607	0.03967	229	2.38063					558.97	15.387	568.97	14.5176	578.97	13.5268
	1366	0.14446	0.02595	0.04122	230	2.32734					560	15.3858	570	14.4875	580	13.3735
	1365	0.14469	0.02579	0.03995	231	2.29592					561.02	15.3853	571.02	14.4425	581.02	13.2105
	1364	0.1453	0.02639	0.03845	232	2.26091					562.05	15.3534	572.05	14.3724	582.05	13.0308
	1363	0.14497	0.02541	0.03765	233	2.25618					562.94	15.3365	572.94	14.2973	582.94	12.8572
	1362	0.14437	0.02521	0.03666	234	2.19626					563.97	15.303	573.97	14.2024	583.97	12.6664
	1361	0.14457	0.02392	0.03592	235	2.21604					565	15.2625	575	14.0893	585	12.4753
	1360	0.14383	0.02291	0.0342	236	2.18175					566.02	15.2124	576.02	13.9593	586.02	12.2803
	1359	0.14302	0.02258	0.03387	237	2.17221					567.05	15.142	577.05	13.8154	587.05	12.0764
	1358	0.14335	0.02189	0.03357	238	2.1326					567.94	15.0624	577.94	13.6482	587.94	11.8775
	1357	0.14318	0.0212	0.03214	239	2.10679					568.97	14.9858	578.97	13.4866	588.97	11.6688
	1356	0.1429	0.02048	0.03151	240	2.06221					570	14.8948	580	13.2939	590	11.4646
	1355	0.14222	0.02001	0.03069	241	2.06935					571.02	14.7865	581.02	13.1181	591.01	11.2638
	1354	0.14216	0.01994	0.02983	242	2.05296					572.05	14.6758	582.05	12.9268	592.02	11.0704
	1353	0.14182	0.01966	0.02939	243	2.01988					572.94	14.5398	582.94	12.7325	593.04	10.8679
	1352	0.14169	0.01893	0.02885	244	1.96235					573.97	14.4004	583.97	12.5435	594.05	10.6717
	1351	0.14072	0.01854	0.02804	245	1.96465					575	14.2541	585	12.342	595.07	10.4787
	1350	0.14021	0.01827	0.02694	246	1.94012					576.02	14.0989	586.02	12.1504	595.94	10.277
	1349	0.13999	0.01757	0.02635	247	1.9085					577.05	13.9388	587.05	11.9655	596.95	10.0931
	1348	0.13953	0.01702	0.02581	248	1.89745					577.94	13.7681	587.94	11.7683	597.97	9.91061
	1347	0.13971	0.01692	0.02514	249	1.86501					578.97	13.5872	588.97	11.5761	598.98	9.7306
	1346	0.1392	0.01658	0.02439	250	1.84799					580	13.4048	590	11.382	600	9.55506
	1345	0.13908	0.01642	0.02395	251	1.79991					581.02	13.2328	591.01	11.2036	601.02	9.38154
	1344	0.13936	0.01609	0.02332	252	1.7851					582.05	13.0657	592.02	11.0275	602.05	9.22902
	1343	0.13904	0.01541	0.02253	253	1.76523					582.94	12.896	593.04	10.8349	602.94	9.06535
	1342	0.13835	0.01485	0.02187	254	1.74063					583.97	12.7224	594.05	10.6665	603.97	8.91177
	1341	0.13829	0.01466	0.02159	255	1.71159					585	12.5412	595.07	10.5027	605	8.76435
	1340	0.13772	0.01416	0.02114	256	1.67452					586.02	12.3487	595.94	10.3368	606.02	8.60882
	1339	0.13761	0.01378	0.0207	257	1.65782					587.05	12.1787	596.95	10.1811	607.05	8.47477
	1338	0.13733	0.0135	0.02	258	1.62008					587.94	12.0018	597.97	10.0374	607.94	8.3452
	1337	0.13658	0.01306	0.01953	259	1.59576					588.97	11.8203	598.98	9.86994	608.97	8.21739
	1336	0.13634	0.01277	0.01915	260	1.54967					590	11.6453	600	9.73072	610	8.09009
	1335	0.13617	0.01249	0.01883	261	1.52131					591.01	11.4627	601.02	9.59267	611.01	7.97504
	1334	0.13594	0.0122	0.01844	262	1.49227					592.02	11.2762	602.05	9.44465	612.02	7.86758
	1333	0.13574	0.01197	0.01791	263	1.46853					593.04	11.1081	602.94	9.30158	613.04	7.74929
	1332	0.13555	0.01194	0.01748	264	1.4234					594.05	10.9278	603.97	9.15701	614.05	7.63806
	1331	0.13529	0.01167	0.01708	265	1.39059					595.07	10.7596	605	9.01309	615.07	7.5266
	1330	0.13495	0.01131	0.01668	266	1.35959					595.94	10.5876	606.02	8.86982	615.94	7.41001
	1329	0.1347	0.01118	0.01628	267	1.32722					596.95	10.4041	607.05	8.73501	616.95	7.30243
	1328	0.13444	0.01089	0.01591	268	1.29983					597.97	10.2223	607.94	8.6144	617.97	7.19862
	1327	0.13428	0.01074	0.01557	269	1.26477					598.98	10.0531	608.97	8.48046	618.98	7.08854
	1326	0.13414	0.01057	0.01507	270	1.24152					600	9.87069	610	8.33515	620	6.98266
	1325	0.13381	0.01025	0.01486	271	1.20188					601.02	9.70048	611.01	8.19606	621.01	6.88608
	1324	0.13363	0.01012	0.01446	272	1.17974					602.05	9.52464	612.02	8.06327	622.02	6.78263
	1323	0.13336	0.00977	0.01416	273	1.16852					602.94	9.36315	613.04	7.92812	623.04	6.68069
	1322	0.13315	0.00958	0.01389	274	1.13883					603.97	9.20051	614.05	7.79603	624.05	6.57249
	1321	0.13299	0.00941	0.01372	275	1.12032					605	9.02176	615.07	7.66722	625.07	6.47104
	1320	0.13278	0.00921	0.01337	276	1.10094					606.02	8.85886	615.94	7.54485	625.94	6.37133
	1319	0.13255	0.00904	0.01303	277	1.08187					607.05	8.70629	616.95	7.42079	626.95	6.25604
	1318	0.13239	0.00881	0.01273	278	1.0672					607.94	8.55739	617.97	7.2847	627.97	6.13771
	1317	0.13207	0.00864	0.01239	279	1.05863					608.97	8.39912	618.98	7.1682	628.98	6.03909
	1316	0.13182	0.0084	0.01202	280	1.0472					610	8.24827	620	7.0287	630	5.92319
	1315	0.13163	0.00818	0.01177	281	1.03494					611.01	8.10487	621.01	6.90055	631	5.80453
	1314	0.13139	0.00787	0.01151	282	1.02458					612.02	7.97078	622.02	6.77144	632	5.69703
	1313	0.13121	0.00759	0.0112	283	1.01815					613.04	7.83414	623.04	6.6395	633	5.57959
	1312	0.13096	0.00734	0.01095	284	1.00808					614.05	7.69396	624.05	6.51902	634	5.46623
	1311	0.13082	0.0072	0.01079	285	1.00603					615.07	7.55925	625.07	6.39321	635	5.35527
	1310	0.13061	0.00706	0.01059	286	1.00586					615.94	7.41955	625.94	6.27638	636	5.2396
	1309	0.13038	0.00683	0.01035	287	0.99835					616.95	7.28729	626.95	6.14716	637	5.12744
	1308	0.13028	0.0067	0.01017	288	0.98924					617.97	7.16808	627.97	6.01566	638	5.01678
	1307	0.13016	0.00655	0.00993	289	0.98911					618.98	7.04748	628.98	5.90108	639	4.90735
	1306	0.13	0.00628	0.00964	290	0.98742					620	6.92734	630	5.78003	640	4.79809
	1305	0.12992	0.00614	0.00933	291	0.98434					621.01	6.80245	631	5.66124	641.01	4.68591
	1304	0.1298	0.006	0.00913	292	0.97303					622.02	6.6735	632	5.5487	642.02	4.58785
	1303	0.12962	0.00602	0.00896	293	0.97694					623.04	6.55201	633	5.44497	643.04	4.48931
	1302	0.12952	0.00598	0.00874	294	0.97852					624.05	6.4339	634	5.34389	644.05	4.39311
	1301	0.12956	0.00588	0.0086	295	0.97159					625.07	6.31561	635	5.23541	645.07	4.30261
	1300	0.12943	0.00577	0.00848	296	0.96411					625.94	6.19304	636	5.13941	645.94	4.21248
	1299	0.12934	0.00567	0.0082	297	0.95912					626.95	6.07263	637	5.02887	646.95	4.12387
	1298	0.12932	0.00563	0.00806	298	0.95704					627.97	5.96482	638	4.93871	647.97	4.03395
	1297	0.12933	0.00552	0.00797	299	0.95677					628.98	5.84691	639	4.84025	648.98	3.95073
	1296	0.12934	0.00546	0.00789	300	0.95479					630	5.7294	640	4.7388	650	3.87014
	1295	0.12927	0.00527	0.00771	301	0.94545					631	5.62529	641.01	4.64811	651	3.78031
	1294	0.12921	0.00515	0.00757	302	0.94124					632	5.51423	642.02	4.55759	652	3.69868
	1293	0.12926	0.00511	0.00739	303	0.93649					633	5.40548	643.04	4.47245	653	3.62361
	1292	0.12914	0.00497	0.00724	304	0.93241					634	5.29343	644.05	4.38104	654	3.54789
	1291	0.12899	0.00482	0.00709	305	0.92631					635	5.18827	645.07	4.28809	655	3.47605
	1290	0.12894	0.00482	0.00715	306	0.92314					636	5.08428	645.94	4.20312	656	3.40086
	1289	0.12887	0.00485	0.00705	307	0.91762					637	4.98493	646.95	4.11924	657	3.32622
	1288	0.12887	0.00485	0.00683	308	0.90467					638	4.87619	647.97	4.03774	658	3.26562
	1287	0.12878	0.00462	0.00673	309	0.89308					639	4.77585	648.98	3.96102	659	3.19759
	1286	0.12864	0.00444	0.00674	310	0.88593					640	4.67999	650	3.88961	660	3.13547
	1285	0.12853	0.00431	0.00662	311	0.87678					641.01	4.59098	651	3.81427	661	3.07197
	1284	0.12854	0.00425	0.00644	312	0.86896					642.02	4.49648	652	3.74462	662	3.00744
	1283	0.12854	0.00429	0.00643	313	0.86398					643.04	4.40485	653	3.67007	663	2.95197
	1282	0.12847	0.0043	0.00629	314	0.85497					644.05	4.32218	654	3.5945	664	2.88827
	1281	0.12832	0.00418	0.00612	315	0.84813					645.07	4.24271	655	3.52885	665	2.8287
	1280	0.12829	0.00408	0.006	316	0.84216					645.94	4.15956	656	3.4622	666	2.77963
	1279	0.12824	0.00412	0.00593	317	0.82923					646.95	4.08752	657	3.40235	667	2.73289
	1278	0.12823	0.00412	0.00584	318	0.81634					647.97	4.02103	658	3.33354	668	2.67967
	1277	0.12813	0.00405	0.00577	319	0.80773					648.98	3.94934	659	3.2823	669	2.63254
	1276	0.128	0.00395	0.00576	320	0.81422					650	3.87963	660	3.22401	670	2.5987
	1275	0.12799	0.00399	0.00578	321	0.80749					651	3.80898	661	3.16654	671	2.56304
	1274	0.1279	0.00395	0.0056	322	0.78502					652	3.74485	662	3.1133	672	2.52805
	1273	0.12778	0.00377	0.00538	323	0.78					653	3.68348	663	3.06216	673	2.49241
	1272	0.12777	0.00373	0.00547	324	0.77566					654	3.62455	664	3.01148	674	2.46393
	1271	0.12783	0.00378	0.00544	325	0.75717					655	3.57083	665	2.95289	675	2.43926
	1270	0.12786	0.00382	0.00528	326	0.74675					656	3.51042	666	2.90011	676	2.40684
	1269	0.12778	0.00367	0.00518	327	0.73453					657	3.45021	667	2.8604	677	2.37747
	1268	0.1277	0.00363	0.00518	328	0.72791					658	3.38972	668	2.81603	678	2.35353
	1267	0.12757	0.00352	0.00512	329	0.72363					659	3.33178	669	2.77445	679	2.32708
	1266	0.12756	0.00345	0.00503	330	0.71398					660	3.27268	670	2.73336	680	2.30319
	1265	0.12746	0.00335	0.00494	331	0.70392					661	3.21262	671	2.69	681	2.27883
	1264	0.12728	0.00321	0.00475	332	0.69233					662	3.15268	672	2.64845	682	2.25155
	1263	0.12722	0.00313	0.00471	333	0.68757					663	3.09154	673	2.60206	683	2.22042
	1262	0.1271	0.00307	0.00468	334	0.66516					664	3.02816	674	2.56203	684	2.19179
	1261	0.12704	0.00305	0.0046	335	0.65876					665	2.97285	675	2.50705	685	2.1597
	1260	0.12701	0.00304	0.00444	336	0.6522					666	2.91074	676	2.46211	686	2.12106
	1259	0.12696	0.00287	0.00432	337	0.64521					667	2.84914	677	2.41633	687	2.09114
	1258	0.12698	0.00281	0.00433	338	0.63592					668	2.7916	678	2.37225	688	2.05638
	1257	0.12689	0.0028	0.00434	339	0.62831					669	2.74146	679	2.3281	689	2.02074
	1256	0.12676	0.00267	0.00415	340	0.62058					670	2.67716	680	2.28496	690	1.98478
	1255	0.12665	0.00261	0.00408	341	0.60947					671	2.61588	681	2.23853	690.98	1.9437
	1254	0.12655	0.00255	0.00408	342	0.60399					672	2.56072	682	2.18989	691.97	1.908
	1253	0.12651	0.00265	0.00404	343	0.59638					673	2.50561	683	2.14656	692.95	1.87189
	1252	0.12643	0.00261	0.00394	344	0.59625					674	2.44807	684	2.10797	693.94	1.83596
	1251	0.12647	0.00254	0.00385	345	0.58505					675	2.39409	685	2.0731	695.07	1.80214
	1250	0.12632	0.00243	0.00384	346	0.57761					676	2.34001	686	2.0337	696.05	1.76671
	1249	0.12627	0.00246	0.00378	347	0.57367					677	2.28812	687	1.99352	697.04	1.73018
	1248	0.12631	0.00262	0.0038	348	0.56787					678	2.24525	688	1.96024	698.02	1.69927
	1247	0.12618	0.00252	0.00372	349	0.56048					679	2.21071	689	1.92805	699.01	1.66751
	1246	0.1262	0.00249	0.0037	350	0.55607					680	2.16802	690	1.89076	700	1.63696
	1245	0.12614	0.00243	0.0037	351	0.55011					681	2.12685	690.98	1.85864	700.98	1.60936
	1244	0.12617	0.00242	0.00368	352	0.5464					682	2.09024	691.97	1.83149	701.97	1.57666
	1243	0.12621	0.00253	0.00365	353	0.53826					683	2.06018	692.95	1.80724	702.95	1.55274
	1242	0.12622	0.00252	0.00354	354	0.53739					684	2.03097	693.94	1.77265	703.94	1.5252
	1241	0.12631	0.00262	0.00346	355	0.52924					685	2.00106	695.07	1.74124	705.07	1.50061
	1240	0.12629	0.00267	0.00352	356	0.52705					686	1.97174	696.05	1.71461	706.05	1.48177
	1239	0.12623	0.0026	0.00347	357	0.52132					687	1.94287	697.04	1.68678	707.04	1.45788
	1238	0.12632	0.00264	0.00336	358	0.51604					688	1.92665	698.02	1.66542	708.02	1.44403
	1237	0.12637	0.00266	0.00338	359	0.51169					689	1.90344	699.01	1.64158	709.01	1.42138
	1236	0.12633	0.0026	0.00347	360	0.50935					690	1.87936	700	1.62657	710	1.40046
	1235	0.12625	0.00265	0.00356	361	0.5033					690.98	1.85578	700.98	1.60986	710.98	1.3805
	1234	0.12632	0.00266	0.00357	362	0.50039					691.97	1.83026	701.97	1.58678	711.97	1.36484
	1233	0.12633	0.00273	0.00351	363	0.49529					692.95	1.80637	702.95	1.56675	712.95	1.34671
	1232	0.12638	0.00275	0.00352	364	0.49095					693.94	1.78279	703.94	1.54614	713.94	1.32187
	1231	0.12648	0.0027	0.00347	365	0.48763					695.07	1.76041	705.07	1.52975	715.07	1.30392
	1230	0.12651	0.00269	0.00349	366	0.48232					696.05	1.7357	706.05	1.51022	716.05	1.28172
	1229	0.1265	0.00278	0.00349	367	0.48033					697.04	1.71089	707.04	1.4883	717.04	1.26143
	1228	0.1265	0.00287	0.00343	368	0.47507					698.02	1.68857	708.02	1.46739	718.02	1.23872
	1227	0.12646	0.00288	0.00338	369	0.46805					699.01	1.66419	709.01	1.4425	719.01	1.21953
	1226	0.12641	0.00291	0.0034	370	0.47112					700	1.63847	710	1.41936	720	1.19397
	1225	0.1264	0.00287	0.00361	371	0.46476					700.98	1.6147	710.98	1.39609	720.98	1.17107
	1224	0.12642	0.0029	0.00375	372	0.46001					701.97	1.58556	711.97	1.37092	721.97	1.14491
	1223	0.12646	0.00294	0.00377	373	0.45642					702.95	1.5613	712.95	1.34152	722.95	1.12254
	1222	0.12634	0.00286	0.00386	374	0.45212					703.94	1.53501	713.94	1.32573	723.94	1.09851
	1221	0.12627	0.00288	0.00399	375	0.44816					705.07	1.51205	715.07	1.30373	725.07	1.07805
	1220	0.12634	0.0031	0.00395	376	0.44365					706.05	1.48617	716.05	1.27841	726.05	1.05439
	1219	0.12639	0.00312	0.00393	377	0.4396					707.04	1.46417	717.04	1.25269	727.04	1.03357
	1218	0.12644	0.00321	0.00395	378	0.4359					708.02	1.43465	718.02	1.2279	728.02	1.01505
	1217	0.12649	0.00318	0.00415	379	0.43164					709.01	1.40744	719.01	1.20259	729.01	0.99805
	1216	0.1265	0.00311	0.00423	380	0.42838					710	1.38741	720	1.17613	730	0.98038
	1215	0.12653	0.00337	0.00432	381	0.42507					710.98	1.36317	720.98	1.15512	730.97	0.95619
	1214	0.12661	0.00349	0.0044	382	0.4213					711.97	1.34042	721.97	1.13825	731.94	0.93872
	1213	0.12671	0.00349	0.00447	383	0.41859					712.95	1.31833	722.95	1.12205	733.05	0.91925
	1212	0.12673	0.00361	0.00465	384	0.41427					713.94	1.2982	723.94	1.10395	734.02	0.90418
	1211	0.12669	0.0037	0.00487	385	0.41072					715.07	1.27922	725.07	1.08546	735	0.88936
	1210	0.12671	0.00378	0.00501	386	0.40755					716.05	1.25993	726.05	1.06715	735.97	0.87548
	1209	0.1268	0.00386	0.00504	387	0.40383					717.04	1.24081	727.04	1.04448	736.94	0.8636
	1208	0.12677	0.00385	0.00515	388	0.4008					718.02	1.21729	728.02	1.02125	738.05	0.84766
	1207	0.12681	0.00401	0.00543	389	0.3974					719.01	1.19871	729.01	1.00418	739.02	0.83177
	1206	0.12691	0.00417	0.00553	390	0.39439					720	1.18405	730	0.9881	740	0.81738
	1205	0.12695	0.00418	0.00561	391	0.39082					720.98	1.16772	730.97	0.96681	740.97	0.80328
	1204	0.12706	0.00415	0.00584	392	0.38745					721.97	1.14877	731.94	0.94898	741.94	0.78855
	1203	0.12722	0.00426	0.00597	393	0.38401					722.95	1.12498	733.05	0.93391	743.05	0.77742
	1202	0.1273	0.00434	0.00611	394	0.38153					723.94	1.10724	734.02	0.92338	744.02	0.76515
	1201	0.12742	0.00453	0.00621	395	0.37849					725.07	1.0857	735	0.9091	745	0.75129
	1200	0.12212	0.00541	0.00735	396	0.37523					726.05	1.07009	735.97	0.89693	745.97	0.74393
	1199	0.12213	0.00544	0.00751	397	0.37273					727.04	1.04752	736.94	0.88361	746.94	0.73118
	1198	0.12225	0.00571	0.0076	398	0.36889					728.02	1.02963	738.05	0.87555	748.05	0.7215
	1197	0.12231	0.00573	0.00781	399	0.36633					729.01	1.00713	739.02	0.85844	749.02	0.70985
	1196	0.12242	0.00578	0.00796	400	0.36433					730	0.98802	740	0.84171	750	0.69943
	1195	0.12267	0.00594	0.00823	401	0.36056					730.97	0.97197	740.97	0.8297	750.97	0.68719
	1194	0.12283	0.00614	0.00837	402	0.35728					731.94	0.95607	741.94	0.81666	751.94	0.67577
	1193	0.123	0.00632	0.00855	403	0.35488					733.05	0.94378	743.05	0.80765	753.05	0.66674
	1192	0.12312	0.00641	0.00871	404	0.35244					734.02	0.9253	744.02	0.7941	754.02	0.65758
	1191	0.12327	0.00651	0.00899	405	0.34989					735	0.90748	745	0.78103	755	0.64876
	1190	0.1234	0.00663	0.00915	406	0.34684					735.97	0.89285	745.97	0.76749	755.97	0.63987
	1189	0.12364	0.00689	0.00939	407	0.34423					736.94	0.87727	746.94	0.75568	756.94	0.63094
	1188	0.12387	0.00708	0.00962	408	0.3423					738.05	0.85893	748.05	0.74402	758.05	0.62094
	1187	0.12416	0.00732	0.00986	409	0.33959					739.02	0.84349	749.02	0.73458	759.02	0.61365
	1186	0.1244	0.00753	0.0099	410	0.33685					740	0.82742	750	0.72547	760	0.60479
	1185	0.12456	0.00769	0.01009	411	0.3346					740.97	0.80869	750.97	0.71261	760.97	0.59805
	1184	0.12476	0.00779	0.01028	412	0.33241					741.94	0.79495	751.94	0.70462	761.94	0.59178
	1183	0.12515	0.00796	0.01047	413	0.33009					743.05	0.78777	753.05	0.6925	763.05	0.58762
	1182	0.12537	0.00811	0.0107	414	0.32758					744.02	0.77678	754.02	0.68297	764.02	0.5781
	1181	0.12564	0.00839	0.01083	415	0.32569					745	0.76672	755	0.67375	765	0.57107
	1180	0.12593	0.00871	0.01113	416	0.32351					745.97	0.75395	755.97	0.6629	765.97	0.56345
	1179	0.12619	0.00892	0.01144	417	0.32152					746.94	0.7471	756.94	0.65294	766.94	0.55598
	1178	0.12645	0.0091	0.01183	418	0.31894					748.05	0.73861	758.05	0.64213	768.05	0.54772
	1177	0.12673	0.00928	0.01207	419	0.31697					749.02	0.72659	759.02	0.63618	769.02	0.53977
	1176	0.1272	0.00955	0.01221	420	0.31496					750	0.71767	760	0.6302	770	0.53448
	1175	0.1275	0.00974	0.01244	421	0.3131					750.97	0.70856	760.97	0.62143	770.95	0.52822
	1174	0.12785	0.00998	0.01272	422	0.31102					751.94	0.6991	761.94	0.61188	772.05	0.52445
	1173	0.12807	0.01006	0.01295	423	0.30878					753.05	0.68915	763.05	0.60464	773.01	0.51797
	1172	0.12836	0.01024	0.0133	424	0.30694					754.02	0.68429	764.02	0.59429	773.97	0.51111
	1171	0.12852	0.01027	0.01343	425	0.30471					755	0.67841	765	0.5855	775.06	0.50684
	1170	0.12868	0.01039	0.01385	426	0.30265					755.97	0.6748	765.97	0.57784	776.02	0.49954
	1169	0.12896	0.01062	0.01418	427	0.30103					756.94	0.67036	766.94	0.57468	776.98	0.49259
	1168	0.12931	0.01094	0.01442	428	0.29902					758.05	0.66213	768.05	0.56872	777.94	0.4859
	1167	0.12955	0.0112	0.01479	429	0.29731					759.02	0.65144	769.02	0.56055	779.04	0.47981
	1166	0.12991	0.0114	0.01502	430	0.29524					760	0.6427	770	0.55267	780	0.47459
	1165	0.13016	0.01167	0.01527	431	0.2936					760.97	0.63693	770.95	0.54513	780.95	0.46955
	1164	0.13037	0.01187	0.0155	432	0.29158					761.94	0.63191	772.05	0.53943	782.05	0.4634
	1163	0.13062	0.01198	0.01571	433	0.28994					763.05	0.62449	773.01	0.53127	783.01	0.45661
	1162	0.1308	0.01209	0.01582	434	0.28811					764.02	0.61739	773.97	0.52219	783.97	0.45134
	1161	0.13101	0.01219	0.01607	435	0.28654					765	0.61051	775.06	0.51749	785.06	0.44426
	1160	0.13117	0.01241	0.01642	436	0.28481					765.97	0.60198	776.02	0.509	786.02	0.43841
	1159	0.13133	0.0126	0.01662	437	0.28314					766.94	0.59377	776.98	0.49819	786.98	0.43004
	1158	0.13151	0.01275	0.01682	438	0.28139					768.05	0.58978	777.94	0.49244	787.94	0.42509
	1157	0.13158	0.01285	0.01696	439	0.27995					769.02	0.58424	779.04	0.48412	789.04	0.42057
	1156	0.13175	0.01297	0.01692	440	0.27796					770	0.57484	780	0.47879	790	0.41911
	1155	0.13187	0.01302	0.017	441	0.27638					770.95	0.56663	780.95	0.47383	790.95	0.41405
	1154	0.13204	0.01303	0.01699	442	0.27482					772.05	0.55674	782.05	0.46321	792.05	0.40972
	1153	0.13208	0.01296	0.01688	443	0.27327					773.01	0.55016	783.01	0.45378	793.01	0.40319
	1152	0.13209	0.01281	0.01682	444	0.27191					773.97	0.54343	783.97	0.44726	793.97	0.39589
	1151	0.13206	0.01261	0.0166	445	0.27038					775.06	0.53607	785.06	0.44042	795.06	0.38867
	1150	0.13204	0.0126	0.01658	446	0.26875					776.02	0.52849	786.02	0.4372	796.02	0.38283
	1149	0.13217	0.01245	0.01639	447	0.26744					776.98	0.52337	786.98	0.436	796.98	0.37701
	1148	0.13211	0.01221	0.01597	448	0.26576					777.94	0.51535	787.94	0.42847	797.94	0.36916
	1147	0.13206	0.01213	0.0156	449	0.2645					779.04	0.51187	789.04	0.42088	799.04	0.36316
	1146	0.13196	0.01204	0.01538	450	0.26312					780	0.50502	790	0.41779	800	0.35613
	1145	0.13186	0.01186	0.01494	451	0.26123					780.95	0.49954	790.95	0.41109	800.94	0.34993
	1144	0.13175	0.01173	0.01449	452	0.25995					782.05	0.4877	792.05	0.40294	802.02	0.34144
	1143	0.13159	0.0115	0.01417	453	0.2585					783.01	0.48044	793.01	0.39556	802.97	0.33552
	1142	0.13141	0.01118	0.01374	454	0.25752					783.97	0.47022	793.97	0.39087	804.05	0.33114
	1141	0.13131	0.0111	0.01339	455	0.25586					785.06	0.46395	795.06	0.38473	805	0.32747
	1140	0.13105	0.0108	0.01308	456	0.25448					786.02	0.45522	796.02	0.37749	805.94	0.3183
	1139	0.13069	0.01052	0.01277	457	0.25315					786.98	0.44506	796.98	0.36962	807.02	0.30918
	1138	0.13052	0.01032	0.01246	458	0.25186					787.94	0.43451	797.94	0.36104	807.97	0.30402
	1137	0.13033	0.01012	0.01223	459	0.25044					789.04	0.42174	799.04	0.3517	809.05	0.29942
	1136	0.1302	0.01003	0.0119	460	0.24931					790	0.41184	800	0.34372	810	0.29127
	1135	0.1299	0.00995	0.01156	461	0.24795					790.95	0.40317	800.94	0.33684	810.94	0.28333
	1134	0.1297	0.00961	0.01125	462	0.24668					792.05	0.39362	802.02	0.32733	812.02	0.27419
	1133	0.1294	0.00943	0.01098	463	0.24529					793.01	0.38398	802.97	0.32529	812.97	0.26653
	1132	0.12917	0.0093	0.01089	464	0.24398					793.97	0.37505	804.05	0.3168	814.05	0.25405
	1131	0.1289	0.00913	0.01073	465	0.24261					795.06	0.36644	805	0.31158	815	0.24571
	1130	0.12869	0.00899	0.0105	466	0.24155					796.02	0.35461	805.94	0.29942	815.94	0.23954
	1129	0.12851	0.00901	0.01034	467	0.24038					796.98	0.34528	807.02	0.29093	817.02	0.23647
	1128	0.12836	0.00876	0.01032	468	0.2391					797.94	0.33717	807.97	0.28436	817.97	0.23097
	1127	0.12827	0.00865	0.01017	469	0.23784					799.04	0.32759	809.05	0.27798	819.05	0.22397
	1126	0.12809	0.00851	0.01009	470	0.23706					800	0.31757	810	0.27126	820	0.21926
	1125	0.12797	0.00834	0.00994	471	0.23542					800.94	0.30512	810.94	0.26522	820.94	0.21343
	1124	0.12792	0.00828	0.00984	472	0.23437					802.02	0.30073	812.02	0.25898	822.02	0.2073
	1123	0.12805	0.00848	0.00971	473	0.23313					802.97	0.29624	812.97	0.25308	822.97	0.20146
	1122	0.12792	0.00848	0.00957	474	0.2321					804.05	0.28559	814.05	0.24606	824.05	0.19941
	1121	0.12785	0.00843	0.00955	475	0.23085					805	0.27791	815	0.24196	825	0.19528
	1120	0.12773	0.0083	0.00955	476	0.22987					805.94	0.27039	815.94	0.23725	825.94	0.19351
	1119	0.12779	0.00834	0.00958	477	0.22885					807.02	0.2643	817.02	0.2311	827.02	0.19214
	1118	0.1277	0.00834	0.0096	478	0.22777					807.97	0.26155	817.97	0.22787	827.97	0.19274
	1117	0.12771	0.00833	0.00965	479	0.2266					809.05	0.25767	819.05	0.2228	829.05	0.18827
	1116	0.12769	0.00832	0.0096	480	0.22542					810	0.25448	820	0.21633	830	0.18558
	1115	0.12774	0.00834	0.00952	481	0.22447					810.94	0.24847	820.94	0.21124	831.06	0.18045
	1114	0.1278	0.00831	0.00955	482	0.22346					812.02	0.24625	822.02	0.20883	832	0.17467
	1113	0.12773	0.00823	0.00957	483	0.22239					812.97	0.24076	822.97	0.20683	833.06	0.17256
	1112	0.12764	0.00828	0.00948	484	0.22141					814.05	0.23695	824.05	0.20647	834	0.16995
	1111	0.12758	0.00818	0.00941	485	0.22035					815	0.23192	825	0.20327	835.06	0.16705
	1110	0.12756	0.0082	0.00945	486	0.21935					815.94	0.22987	825.94	0.19854	836	0.16408
	1109	0.12763	0.00834	0.00939	487	0.21836					817.02	0.22632	827.02	0.19733	837.06	0.16025
	1108	0.12758	0.00834	0.00941	488	0.21732					817.97	0.21626	827.97	0.19366	838	0.15744
	1107	0.12751	0.00819	0.00941	489	0.21631					819.05	0.21572	829.05	0.19198	839.06	0.15735
	1106	0.12751	0.00813	0.00953	490	0.21546					820	0.21106	830	0.19328	840	0.1558
	1105	0.12751	0.00817	0.00942	491	0.21445					820.94	0.21023	831.06	0.19216	841.06	0.1546
	1104	0.12751	0.00823	0.00934	492	0.21357					822.02	0.20707	832	0.18627	842	0.15373
	1103	0.12749	0.00816	0.00928	493	0.21249					822.97	0.20639	833.06	0.183	843.06	0.15265
	1102	0.1275	0.00809	0.00924	494	0.21166					824.05	0.2024	834	0.17752	844	0.15012
	1101	0.12745	0.00809	0.0092	495	0.21061					825	0.19829	835.06	0.17237	845.06	0.14949
	1100	0.12739	0.00808	0.00924	496	0.20961					825.94	0.19267	836	0.1702	846	0.14843
	1099	0.12733	0.00809	0.00929	497	0.20885					827.02	0.18811	837.06	0.1701	847.06	0.14462
	1098	0.12732	0.00811	0.00927	498	0.20777					827.97	0.18822	838	0.17037	848	0.14054
	1097	0.12737	0.00813	0.00928	499	0.20687					829.05	0.18563	839.06	0.16955	849.06	0.13916
	1096	0.12749	0.00817	0.00918	500	0.20601					830	0.18469	840	0.16698	850	0.13486
	1095	0.12753	0.00819	0.00909	501	0.20516					831.06	0.18346	841.06	0.1655	851.06	0.13096
	1094	0.12757	0.0082	0.00902	502	0.20434					832	0.18284	842	0.15653	852	0.12841
	1093	0.12746	0.00816	0.00912	503	0.20372					833.06	0.183	843.06	0.15704	853.06	0.13066
	1092	0.12746	0.00814	0.00908	504	0.2032					834	0.17965	844	0.15134	854	0.1307
	1091	0.12744	0.00821	0.00918	505	0.20278					835.06	0.17922	845.06	0.15363	855.06	0.12928
	1090	0.12752	0.00833	0.00908	506	0.20226					836	0.17797	846	0.15333	856	0.12659
	1089	0.12763	0.0084	0.009	507	0.20164					837.06	0.17527	847.06	0.15178	857.06	0.12333
	1088	0.12771	0.00841	0.00904	508	0.20079					838	0.17368	848	0.15309	858	0.12333
	1087	0.12779	0.00842	0.00904	509	0.19983					839.06	0.17427	849.06	0.15216	859.06	0.1227
	1086	0.12773	0.00844	0.00901	510	0.1987					840	0.17897	850	0.15193	860	0.12232
	1085	0.12777	0.00854	0.00902	511	0.19747					841.06	0.17672	851.06	0.15167	861.06	0.12288
	1084	0.12784	0.00861	0.00895	512	0.19618					842	0.17323	852	0.15163	862	0.12218
	1083	0.12792	0.00866	0.00895	513	0.19508					843.06	0.17326	853.06	0.15058	863.06	0.12028
	1082	0.12784	0.0086	0.00898	514	0.19413					844	0.17406	854	0.14957	864	0.12008
	1081	0.12785	0.0086	0.00899	515	0.19351					845.06	0.17636	855.06	0.15068	865.06	0.12306
	1080	0.12784	0.00857	0.00902	516	0.19279					846	0.17834	856	0.15009	866	0.12091
	1079	0.12789	0.0087	0.00904	517	0.1922					847.06	0.17515	857.06	0.14656	867.06	0.11796
	1078	0.12785	0.00868	0.009	518	0.19173					848	0.17726	858	0.14595	868	0.1172
	1077	0.12803	0.00866	0.00903	519	0.19118					849.06	0.17657	859.06	0.14476	869.06	0.11664
	1076	0.12815	0.00871	0.00909	520	0.19065					850	0.18098	860	0.14401	870	0.11544
	1075	0.12832	0.00882	0.00905	521	0.1899					851.06	0.1795	861.06	0.144	871.05	0.11586
	1074	0.12828	0.00875	0.00905	522	0.18929					852	0.18349	862	0.14314	871.97	0.11359
	1073	0.1282	0.0087	0.00915	523	0.18865					853.06	0.18381	863.06	0.14144	873.02	0.11316
	1072	0.12816	0.0087	0.0091	524	0.18799					854	0.18219	864	0.14224	873.94	0.11063
	1071	0.12818	0.00875	0.00907	525	0.18725					855.06	0.17676	865.06	0.13985	875	0.10807
	1070	0.12827	0.00891	0.00907	526	0.18645					856	0.17422	866	0.13746	876.05	0.10794
	1069	0.12825	0.00888	0.00903	527	0.18566					857.06	0.17576	867.06	0.13842	876.97	0.10918
	1068	0.12829	0.00888	0.00911	528	0.18489					858	0.17577	868	0.13757	878.02	0.10745
	1067	0.12828	0.00885	0.00908	529	0.18407					859.06	0.17579	869.06	0.13221	878.94	0.10802
	1066	0.12836	0.00884	0.00902	530	0.18325					860	0.17516	870	0.12964	880	0.10666
	1065	0.12837	0.00885	0.00889	531	0.1825					861.06	0.17467	871.05	0.12876	881.03	0.10631
	1064	0.12829	0.00875	0.00881	532	0.18173					862	0.17341	871.97	0.12377	881.94	0.10442
	1063	0.12819	0.0087	0.00894	533	0.18085					863.06	0.17253	873.02	0.12112	882.98	0.10178
	1062	0.12828	0.0088	0.00902	534	0.18015					864	0.16958	873.94	0.12037	884.02	0.10027
	1061	0.12825	0.00888	0.00898	535	0.17942					865.06	0.16761	875	0.1177	885.06	0.09989
	1060	0.12816	0.00885	0.009	536	0.17867					866	0.16902	876.05	0.1125	885.97	0.10021
	1059	0.12809	0.00875	0.00892	537	0.17799					867.06	0.16552	876.97	0.10638	887.01	0.09838
	1058	0.12808	0.00887	0.00886	538	0.17738					868	0.16521	878.02	0.10012	888.05	0.09727
	1057	0.12805	0.00889	0.0088	539	0.17671					869.06	0.165	878.94	0.10037	888.96	0.0969
	1056	0.12809	0.00891	0.00887	540	0.17613					870	0.16396	880	0.09883	890	0.09719
	1055	0.12803	0.00889	0.00884	541	0.17548					871.05	0.16514	881.03	0.09977	891.05	0.0983
	1054	0.12809	0.0089	0.00883	542	0.17479					871.97	0.16365	881.94	0.0968	891.97	0.09657
	1053	0.12816	0.0089	0.00885	543	0.17412					873.02	0.16463	882.98	0.0977	893.02	0.09442
	1052	0.12819	0.00891	0.00875	544	0.17361					873.94	0.16147	884.02	0.09613	893.94	0.09355
	1051	0.12822	0.00894	0.00874	545	0.17302					875	0.1595	885.06	0.09783	895	0.09277
	1050	0.12823	0.00903	0.00876	546	0.17238					876.05	0.15607	885.97	0.09982	896.05	0.09473
	1049	0.12828	0.00906	0.00878	547	0.17186					876.97	0.15702	887.01	0.0993	896.97	0.09311
	1048	0.12837	0.00924	0.00887	548	0.17118					878.02	0.15282	888.05	0.10086	898.02	0.09137
	1047	0.12838	0.00932	0.00885	549	0.17059					878.94	0.14968	888.96	0.10175	898.94	0.0908
	1046	0.12837	0.0093	0.00879	550	0.17002					880	0.14815	890	0.09995	900	0.09146
	1045	0.12834	0.00919	0.00866	551	0.16943					881.03	0.14645	891.05	0.10392	901.02	0.09346
	1044	0.12843	0.00931	0.00855	552	0.16893					881.94	0.14679	891.97	0.10944	902.05	0.08989
	1043	0.12839	0.00933	0.00861	553	0.16839					882.98	0.14816	893.02	0.11031	902.94	0.09104
	1042	0.12843	0.00921	0.00861	554	0.16773					884.02	0.14427	893.94	0.11085	903.97	0.09014
	1041	0.12843	0.00919	0.00865	555	0.16722					885.06	0.14264	895	0.11339	905	0.09156
	1040	0.1285	0.00926	0.0087	556	0.16667					885.97	0.14101	896.05	0.11475	906.02	0.09323
	1039	0.1285	0.00927	0.00879	557	0.16614					887.01	0.13924	896.97	0.11649	907.05	0.09507
	1038	0.12847	0.00926	0.00881	558	0.16557					888.05	0.13674	898.02	0.11619	907.94	0.09579
	1037	0.12846	0.00931	0.0088	559	0.16496					888.96	0.1321	898.94	0.11758	908.97	0.09605
	1036	0.12845	0.00933	0.00885	560	0.16453					890	0.13175	900	0.11645	910	0.09935
	1035	0.12839	0.00928	0.00887	561	0.16398					891.05	0.12657	901.02	0.11776	911.03	0.10072
	1034	0.12842	0.00932	0.00888	562	0.16339					891.97	0.12538	902.05	0.11638	911.94	0.10075
	1033	0.1283	0.0093	0.00897	563	0.16287					893.02	0.12697	902.94	0.11281	912.98	0.10239
	1032	0.12831	0.00931	0.00895	564	0.16231					893.94	0.12637	903.97	0.11346	914.02	0.10314
	1031	0.12839	0.00929	0.00884	565	0.16171					895	0.12521	905	0.11758	915.06	0.1052
	1030	0.1284	0.00936	0.00889	566	0.16131					896.05	0.12599	906.02	0.11683	915.97	0.10443
	1029	0.12838	0.00955	0.00904	567	0.16078					896.97	0.12606	907.05	0.11678	917.01	0.10742
	1028	0.12828	0.00948	0.00906	568	0.16025					898.02	0.12566	907.94	0.11689	918.05	0.10662
	1027	0.12829	0.00956	0.00901	569	0.15973					898.94	0.1246	908.97	0.11658	918.96	0.10855
	1026	0.12836	0.00973	0.00903	570	0.15921					900	0.12525	910	0.11739	920	0.1079
	1025	0.12841	0.00978	0.00911	571	0.15871					901.02	0.12461	911.03	0.11679	921.02	0.11017
	1024	0.12833	0.00973	0.00908	572	0.15816					902.05	0.12444	911.94	0.11527	922.05	0.11046
	1023	0.12843	0.00981	0.00909	573	0.15773					902.94	0.12306	912.98	0.11502	922.94	0.11074
	1022	0.12847	0.00988	0.00911	574	0.15714					903.97	0.12138	914.02	0.11461	923.97	0.11113
	1021	0.12848	0.0099	0.0091	575	0.1567					905	0.12006	915.06	0.1135	925	0.10958
	1020	0.12853	0.00987	0.0092	576	0.15618					906.02	0.12402	915.97	0.11481	926.02	0.11139
	1019	0.12868	0.00989	0.00922	577	0.15568					907.05	0.12275	917.01	0.11812	927.05	0.10863
	1018	0.12869	0.00986	0.00922	578	0.15519					907.94	0.12596	918.05	0.11993	927.94	0.11003
	1017	0.12881	0.00994	0.00926	579	0.15477					908.97	0.13072	918.96	0.11565	928.97	0.10847
	1016	0.12893	0.01003	0.00937	580	0.15426					910	0.13176	920	0.11484	930	0.10692
	1015	0.129	0.01013	0.00947	581	0.1538					911.03	0.13349	921.02	0.11492	931.02	0.10562
	1014	0.12904	0.01019	0.0095	582	0.15332					911.94	0.12937	922.05	0.1165	932.05	0.10408
	1013	0.12922	0.01018	0.00944	583	0.15281					912.98	0.12753	922.94	0.11736	932.94	0.10351
	1012	0.12944	0.01036	0.0096	584	0.15236					914.02	0.12767	923.97	0.117	933.97	0.10128
	1011	0.12954	0.01034	0.00979	585	0.15191					915.06	0.12779	925	0.11805	935	0.09718
	1010	0.12954	0.01024	0.00985	586	0.15146					915.97	0.1272	926.02	0.11932	936.02	0.09622
	1009	0.12967	0.01031	0.0098	587	0.15104					917.01	0.12685	927.05	0.12026	937.05	0.09744
	1008	0.12983	0.01052	0.00982	588	0.15059					918.05	0.12697	927.94	0.12037	937.94	0.09739
	1007	0.12989	0.01057	0.00982	589	0.15013					918.96	0.1246	928.97	0.12365	938.97	0.0941
	1006	0.12994	0.01058	0.01	590	0.14967					920	0.1253	930	0.12278	940	0.09156
	1005	0.13002	0.0107	0.01015	591	0.14925					921.02	0.12121	931.02	0.12037	941.01	0.09531
	1004	0.13012	0.01081	0.01015	592	0.1488					922.05	0.12047	932.05	0.12045	942.02	0.09606
	1003	0.13024	0.01097	0.01023	593	0.14838					922.94	0.1221	932.94	0.12042	943.03	0.09546
	1002	0.13041	0.01107	0.01034	594	0.14796					923.97	0.12107	933.97	0.11986	944.05	0.09769
	1001	0.13062	0.01123	0.01043	595	0.14745					925	0.12291	935	0.12004	945.06	0.09973
	1000	0.13071	0.01135	0.01055	596	0.14699					926.02	0.12139	936.02	0.11608	945.94	0.10189
	999	0.13085	0.01147	0.01064	597	0.14663					927.05	0.12344	937.05	0.11638	946.96	0.10337
	998	0.13102	0.01157	0.01081	598	0.14622					927.94	0.12601	937.94	0.11517	947.97	0.10715
	997	0.13111	0.01168	0.01089	599	0.14576					928.97	0.12734	938.97	0.11739	948.98	0.10584
	996	0.13109	0.01175	0.01086	600	0.14542					930	0.12943	940	0.11309	950	0.10468
	995	0.13121	0.01195	0.01104	601	0.14503					931.02	0.13127	941.01	0.11503	951.01	0.10413
	994	0.13127	0.01207	0.01128	602	0.14454					932.05	0.13042	942.02	0.11816	952.02	0.10428
	993	0.13136	0.01221	0.01148	603	0.14416					932.94	0.1314	943.03	0.11859	953.03	0.10764
	992	0.13143	0.01224	0.01169	604	0.14374					933.97	0.13382	944.05	0.1173	954.05	0.10845
	991	0.1316	0.01252	0.0119	605	0.1434					935	0.13476	945.06	0.11594	955.06	0.11518
	990	0.13178	0.01265	0.0119	606	0.143					936.02	0.13645	945.94	0.11756	955.94	0.11862
	989	0.13192	0.01266	0.01205	607	0.14258					937.05	0.13666	946.96	0.11696	956.96	0.12085
	988	0.13219	0.01285	0.01241	608	0.14217					937.94	0.13811	947.97	0.1187	957.97	0.12226
	987	0.13221	0.01306	0.01259	609	0.14182					938.97	0.14001	948.98	0.11469	958.98	0.12399
	986	0.13224	0.0133	0.01274	610	0.14134					940	0.13878	950	0.1136	960	0.12449
	985	0.13233	0.0134	0.01296	611	0.14095					941.01	0.14038	951.01	0.11276	961	0.1269
	984	0.13247	0.01337	0.01299	612	0.14063					942.02	0.14244	952.02	0.11207	962	0.12698
	983	0.13256	0.01345	0.01316	613	0.1402					943.03	0.14362	953.03	0.11005	963	0.12834
	982	0.13265	0.01358	0.01333	614	0.13988					944.05	0.14839	954.05	0.11043	964	0.13
	981	0.13271	0.01371	0.01351	615	0.13949					945.06	0.15043	955.06	0.11082	965	0.12862
	980	0.1329	0.01383	0.0137	616	0.13913					945.94	0.15605	955.94	0.11159	966	0.12954
	979	0.13305	0.01387	0.01381	617	0.13874					946.96	0.15608	956.96	0.10742	967	0.12809
	978	0.13326	0.01399	0.014	618	0.13834					947.97	0.15615	957.97	0.10615	968	0.12759
	977	0.13346	0.01419	0.01413	619	0.13807					948.98	0.15719	958.98	0.10549	969	0.12601
	976	0.13353	0.01433	0.01414	620	0.13769					950	0.15496	960	0.10789	970	0.12513
	975	0.13354	0.0143	0.01429	621	0.13732					951.01	0.15486	961	0.10961	971	0.12524
	974	0.13374	0.01446	0.01448	622	0.1369					952.02	0.15506	962	0.11188	972	0.12484
	973	0.13392	0.01467	0.01463	623	0.13657					953.03	0.14877	963	0.11395	973	0.12297
	972	0.13392	0.01475	0.01451	624	0.1363					954.05	0.14029	964	0.11308	974	0.12214
	971	0.13411	0.01478	0.01455	625	0.1359					955.06	0.12911	965	0.11501	975	0.12344
	970	0.13434	0.01479	0.01469	626	0.1355					955.94	0.12061	966	0.11524	976	0.12167
	969	0.13447	0.01483	0.01476	627	0.13521					956.96	0.11385	967	0.11601	977	0.11863
	968	0.13457	0.01513	0.01481	628	0.13483					957.97	0.10839	968	0.11679	978	0.11866
	967	0.13461	0.01523	0.01476	629	0.13455					958.98	0.10723	969	0.11922	979	0.12194
	966	0.1347	0.01513	0.01475	630	0.13422					960	0.10961	970	0.12064	980	0.12252
	965	0.13482	0.01511	0.01492	631	0.13382					961	0.11321	971	0.12232	980.98	0.12279
	964	0.1349	0.01523	0.015	632	0.13347					962	0.12153	972	0.12178	981.97	0.1242
	963	0.13497	0.01538	0.0149	633	0.13315					963	0.13984	973	0.1214	982.96	0.12302
	962	0.13512	0.01548	0.01484	634	0.13282					964	0.16616	974	0.11759	983.95	0.1232
	961	0.13517	0.01543	0.01483	635	0.13253					965	0.20429	975	0.11574	985.06	0.12092
	960	0.13529	0.0154	0.01477	636	0.13218					966	0.247	976	0.11052	986.04	0.11841
	959	0.13539	0.01543	0.01465	637	0.13188					967	0.3001	977	0.10507	987.03	0.11614
	958	0.13545	0.01549	0.01453	638	0.13166					968	0.36019	978	0.09581	988.02	0.11405
	957	0.13543	0.01551	0.01452	639	0.13129					969	0.43254	979	0.09256	989.01	0.11367
	956	0.13542	0.01546	0.01449	640	0.13091					970	0.51674	980	0.08743	990	0.1147
	955	0.13551	0.01552	0.01443	641	0.13055					971	0.60965	980.98	0.08524	990.98	0.11566
	954	0.13551	0.01558	0.01431	642	0.1303					972	0.71568	981.97	0.08397	991.97	0.11325
	953	0.13552	0.01566	0.0142	643	0.12997					973	0.83226	982.96	0.08669	992.96	0.11431
	952	0.1355	0.01555	0.01417	644	0.1297					974	0.95503	983.95	0.09588	993.95	0.10864
	951	0.13561	0.01553	0.01425	645	0.1294					975	1.08638	985.06	0.10545	995.06	0.10075
	950	0.13568	0.01561	0.01415	646	0.12911					976	1.22102	986.04	0.13018	996.04	0.09457
	949	0.13571	0.0157	0.01396	647	0.12883					977	1.3572	987.03	0.15112	997.03	0.08407
	948	0.1358	0.01568	0.01393	648	0.12849					978	1.49151	988.02	0.18811	998.02	0.08047
	947	0.1358	0.01563	0.01393	649	0.12824					979	1.62791	989.01	0.23105	999.01	0.07426
	946	0.1357	0.0156	0.01378	650	0.1279					980	1.76356	990	0.28384	1000	0.06792
	945	0.13567	0.01553	0.01365	651	0.1276					980.98	1.88948	990.98	0.34881	1000.97	0.06512
	944	0.13574	0.01554	0.01359	652	0.12732					981.97	2.00722	991.97	0.42691	1001.95	0.06412
	943	0.13572	0.01546	0.01361	653	0.12698					982.96	2.11351	992.96	0.51931	1003.04	0.06837
	942	0.13563	0.01535	0.01363	654	0.12675					983.95	2.21255	993.95	0.61932	1004.02	0.07437
	941	0.1357	0.01536	0.01341	655	0.12643					985.06	2.299	995.06	0.73058	1005	0.08885
	940	0.13579	0.01539	0.01337	656	0.12621					986.04	2.365	996.04	0.85172	1005.97	0.11027
	939	0.13573	0.01529	0.01338	657	0.12589					987.03	2.41612	997.03	0.98291	1006.95	0.13713
	938	0.13568	0.01525	0.01334	658	0.12561					988.02	2.44672	998.02	1.12734	1008.04	0.17527
	937	0.13562	0.01517	0.0133	659	0.12531					989.01	2.46316	999.01	1.27288	1009.02	0.23052
	936	0.13567	0.01527	0.0133	660	0.12505					990	2.45636	1000	1.42515	1010	0.30216
	935	0.13568	0.01537	0.01332	661	0.12469					990.98	2.4252	1000.97	1.57642	1010.97	0.38678
	934	0.13565	0.01543	0.01334	662	0.12443					991.97	2.37917	1001.95	1.71957	1011.95	0.4927
	933	0.13571	0.01539	0.01335	663	0.1242					992.96	2.31648	1003.04	1.86549	1013.04	0.61197
	932	0.13567	0.01531	0.01333	664	0.12388					993.95	2.23752	1004.02	2.00271	1014.02	0.74886
	931	0.13562	0.01524	0.01321	665	0.12365					995.06	2.14333	1005	2.1292	1015	0.89657
	930	0.13565	0.01525	0.0132	666	0.12335					996.04	2.03849	1005.97	2.24226	1015.97	1.05773
	929	0.1357	0.01547	0.01319	667	0.12313					997.03	1.92419	1006.95	2.33775	1016.95	1.22826
	928	0.13568	0.01551	0.01321	668	0.12287					998.02	1.79677	1008.04	2.41819	1018.04	1.40032
	927	0.1357	0.01557	0.01316	669	0.12259					999.01	1.66772	1009.02	2.48002	1019.02	1.57118
	926	0.13576	0.01564	0.0131	670	0.12228					1000	1.53581	1010	2.51979	1020	1.74306
	925	0.13579	0.01576	0.01318	671	0.12197					1000.97	1.40622	1010.97	2.54144	1020.96	1.91518
	924	0.13581	0.01581	0.01316	672	0.12175					1001.95	1.27408	1011.95	2.53765	1022.04	2.07877
	923	0.13583	0.0159	0.01306	673	0.12153					1003.04	1.14539	1013.04	2.51384	1023.01	2.23907
	922	0.1359	0.01596	0.01304	674	0.12126					1004.02	1.01708	1014.02	2.46891	1023.97	2.39187
	921	0.136	0.01597	0.01304	675	0.12095					1005	0.89826	1015	2.40509	1025.06	2.53215
	920	0.13617	0.01601	0.01298	676	0.12069					1005.97	0.78806	1015.97	2.32022	1026.02	2.65689
	919	0.13613	0.01597	0.01288	677	0.12046					1006.95	0.68906	1016.95	2.22311	1026.98	2.76719
	918	0.13616	0.01604	0.01289	678	0.12022					1008.04	0.59943	1018.04	2.11125	1027.95	2.86231
	917	0.1362	0.01616	0.01287	679	0.11995					1009.02	0.51687	1019.02	1.98698	1029.03	2.93414
	916	0.13621	0.01616	0.01277	680	0.1197					1010	0.44683	1020	1.85305	1030	2.98564
	915	0.13633	0.01624	0.01278	681	0.11948					1010.97	0.38388	1020.96	1.71207	1030.96	3.01095
	914	0.13648	0.01635	0.01276	682	0.11922					1011.95	0.32846	1022.04	1.56582	1032.04	3.00727
	913	0.13661	0.01631	0.01284	683	0.119					1013.04	0.28373	1023.01	1.41891	1033.01	2.98011
	912	0.13659	0.01644	0.01292	684	0.11877					1014.02	0.2392	1023.97	1.27217	1033.97	2.92872
	911	0.13672	0.01655	0.01287	685	0.11848					1015	0.20769	1025.06	1.12105	1035.06	2.85359
	910	0.13678	0.0166	0.01298	686	0.11824					1015.97	0.18446	1026.02	0.98227	1036.02	2.75912
	909	0.13682	0.01653	0.01303	687	0.11807					1016.95	0.16706	1026.98	0.84451	1036.98	2.63971
	908	0.1369	0.01664	0.01308	688	0.11776					1018.04	0.15675	1027.95	0.7181	1037.95	2.50457
	907	0.13705	0.01676	0.01316	689	0.11757					1019.02	0.14429	1029.03	0.60575	1039.03	2.35629
	906	0.1371	0.0168	0.01324	690	0.11726					1020	0.13981	1030	0.50684	1040	2.19348
	905	0.1371	0.01689	0.01321	691	0.11699					1020.96	0.1449	1030.96	0.41613	1040.95	2.01903
	904	0.13709	0.01689	0.0133	692	0.11684					1022.04	0.14832	1032.04	0.3349	1042.02	1.839
	903	0.13722	0.01695	0.01337	693	0.11659					1023.01	0.15033	1033.01	0.27262	1042.97	1.66238
	902	0.13735	0.01701	0.01335	694	0.11641					1023.97	0.15321	1033.97	0.21724	1044.04	1.48459
	901	0.13733	0.01702	0.0134	695	0.11611					1025.06	0.15997	1035.06	0.17717	1045	1.31194
	900	0.13746	0.01721	0.01354	696	0.11591					1026.02	0.16695	1036.02	0.15193	1045.95	1.15396
	899	0.13759	0.01737	0.0136	697	0.11574					1026.98	0.17297	1036.98	0.13102	1047.02	1.009
	898	0.13757	0.01746	0.0136	698	0.11552					1027.95	0.17168	1037.95	0.11738	1047.97	0.87187
	897	0.13754	0.0175	0.01357	699	0.11533					1029.03	0.17199	1039.03	0.10217	1049.04	0.74517
	896	0.13767	0.01743	0.01361	700	0.1153					1030	0.17345	1040	0.09644	1050	0.63378
	895	0.13765	0.01751	0.01366	701	0.11505					1030.96	0.17165	1040.95	0.09994	1051.05	0.53303
	894	0.13776	0.01763	0.01371	702	0.11481					1032.04	0.16949	1042.02	0.10192	1052	0.445
	893	0.13783	0.01772	0.01366	703	0.11458					1033.01	0.1698	1042.97	0.10667	1053.05	0.36323
	892	0.13792	0.01776	0.01369	704	0.1144					1033.97	0.17107	1044.04	0.11461	1054	0.29525
	891	0.1379	0.0178	0.01376	705	0.11418					1035.06	0.16766	1045	0.12234	1055.05	0.23695
	890	0.13806	0.01795	0.01377	706	0.11394					1036.02	0.16644	1045.95	0.13074	1056	0.18599
	889	0.13822	0.01812	0.01369	707	0.1138					1036.98	0.1677	1047.02	0.13661	1057.05	0.14359
	888	0.13821	0.01816	0.01367	708	0.11357					1037.95	0.16822	1047.97	0.14026	1058	0.11461
	887	0.13825	0.01829	0.01374	709	0.11328					1039.03	0.16809	1049.04	0.14685	1059.05	0.0949
	886	0.13826	0.01835	0.01385	710	0.11312					1040	0.16763	1050	0.14776	1060	0.0788
	885	0.13848	0.01859	0.01387	711	0.11284					1040.95	0.16838	1051.05	0.14832	1061.05	0.07487
	884	0.1385	0.01866	0.01383	712	0.11274					1042.02	0.16824	1052	0.14854	1062	0.07423
	883	0.13854	0.01869	0.01392	713	0.11249					1042.97	0.16816	1053.05	0.1498	1063.05	0.07768
	882	0.13865	0.01878	0.01415	714	0.11227					1044.04	0.16813	1054	0.14958	1064	0.08603
	881	0.13877	0.01897	0.01421	715	0.11215					1045	0.16816	1055.05	0.15255	1065.05	0.09776
	880	0.13885	0.01912	0.01428	716	0.11187					1045.95	0.16824	1056	0.15489	1066	0.11144
	879	0.13904	0.01921	0.0143	717	0.11172					1047.02	0.16838	1057.05	0.15712	1067.05	0.12072
	878	0.13906	0.01936	0.01425	718	0.11145					1047.97	0.16858	1058	0.15672	1068	0.12857
	877	0.13916	0.01954	0.01442	719	0.11126					1049.04	0.16883	1059.05	0.15458	1069.05	0.13166
	876	0.13923	0.01956	0.01445	720	0.11112					1050	0.16913	1060	0.15535	1070	0.13763
	875	0.13937	0.01963	0.01444	721	0.11086					1051.05	0.1695	1061.05	0.15183	1071.04	0.14279
	874	0.13938	0.0197	0.01455	722	0.11065					1052	0.16992	1062	0.15125	1071.97	0.14445
	873	0.13939	0.01978	0.01475	723	0.11045					1053.05	0.17039	1063.05	0.15057	1073.02	0.14825
	872	0.13958	0.01997	0.01487	724	0.1103					1054	0.17092	1064	0.14979	1073.95	0.14755
	871	0.13976	0.02009	0.01485	725	0.11015					1055.05	0.17151	1065.05	0.14892	1075	0.14799
	870	0.13994	0.02027	0.01486	726	0.10988					1056	0.17215	1066	0.14794	1076.04	0.14908
	869	0.13992	0.02028	0.01495	727	0.10974					1057.05	0.17285	1067.05	0.14687	1076.97	0.14782
	868	0.14004	0.02028	0.01502	728	0.10953					1058	0.17361	1068	0.1457	1078.02	0.14353
	867	0.14014	0.02041	0.01509	729	0.10933					1059.05	0.17442	1069.05	0.14443	1078.95	0.14253
	866	0.14032	0.02059	0.01503	730	0.10914					1060	0.17529	1070	0.14306	1080	0.14097
	865	0.14036	0.02072	0.01506	731	0.10896							1071.04	0.14159	1081.03	0.14145
	864	0.14052	0.02096	0.01518	732	0.10882							1071.97	0.14003	1081.95	0.14092
	863	0.14058	0.02109	0.01522	733	0.10865							1073.02	0.13836	1082.98	0.14041
	862	0.14076	0.02113	0.01532	734	0.10846							1073.95	0.1366	1084.02	0.13991
	861	0.14081	0.02106	0.01534	735	0.10827							1075	0.13474	1085.05	0.13943
	860	0.14084	0.02124	0.01548	736	0.10807							1076.04	0.13278	1085.97	0.13896
	859	0.14095	0.02148	0.01544	737	0.10792							1076.97	0.13072	1087.01	0.13851
	858	0.14113	0.02169	0.01543	738	0.10771							1078.02	0.12857	1088.04	0.13807
	857	0.14132	0.02185	0.01547	739	0.10752							1078.95	0.12631	1088.96	0.13765
	856	0.14139	0.02198	0.01553	740	0.10729							1080	0.12396	1090	0.13724
	855	0.14149	0.02204	0.01566	741	0.10713									1091.03	0.13685
	854	0.14154	0.02205	0.01563	742	0.10702									1091.95	0.13647
	853	0.14171	0.02218	0.01561	743	0.10682									1092.98	0.1361
	852	0.14187	0.02239	0.01571	744	0.10658									1094.02	0.13575
	851	0.14197	0.02251	0.01584	745	0.10648									1095.05	0.13542
	850	0.1846	0.02139	0.01755	746	0.10626									1095.97	0.1351
	849	0.18454	0.02152	0.01753	747	0.10602									1097.01	0.1348
	848	0.18437	0.02161	0.0177	748	0.10588									1098.04	0.13451
	847	0.18443	0.02172	0.01792	749	0.10571									1098.96	0.13423
	846	0.18451	0.0218	0.01793	750	0.10549									1100	0.13397
	845	0.18478	0.0219	0.01811	751	0.10532
	844	0.18488	0.02219	0.01837	752	0.10515
	843	0.18512	0.02232	0.0185	753	0.10494
	842	0.18536	0.02243	0.01843	754	0.10481
	841	0.18556	0.02254	0.01825	755	0.10465
	840	0.18562	0.02263	0.01828	756	0.10447
	839	0.1857	0.02273	0.01841	757	0.10432
	838	0.18584	0.02285	0.01829	758	0.10424
	837	0.18608	0.02296	0.01833	759	0.10402
	836	0.18624	0.02297	0.0187	760	0.10389
	835	0.18621	0.02319	0.01889	761	0.10367
	834	0.18627	0.02349	0.01887	762	0.10347
	833	0.18655	0.02349	0.01885	763	0.10342
	832	0.18669	0.02355	0.01875	764	0.10325
	831	0.18678	0.02378	0.01885	765	0.10307
	830	0.18701	0.024	0.0188	766	0.10293
	829	0.18716	0.02429	0.01874	767	0.10275
	828	0.18735	0.0243	0.01859	768	0.10248
	827	0.18742	0.02434	0.01873	769	0.10239
	826	0.18753	0.02452	0.01884	770	0.10216
	825	0.18764	0.02479	0.01903	771	0.10205
	824	0.18777	0.02491	0.01915	772	0.1019
	823	0.188	0.02512	0.01924	773	0.10168
	822	0.18821	0.02527	0.01952	774	0.10155
	821	0.18834	0.0254	0.01942	775	0.10137
	820	0.18848	0.02565	0.01937	776	0.1013
	819	0.18859	0.02572	0.01929	777	0.10099
	818	0.18854	0.02556	0.01948	778	0.1009
	817	0.18854	0.02574	0.01977	779	0.10075
	816	0.18883	0.02608	0.01987	780	0.10055
	815	0.18903	0.02624	0.0199	781	0.10045
	814	0.189	0.02625	0.02016	782	0.10026
	813	0.18904	0.0264	0.02028	783	0.10008
	812	0.18907	0.02666	0.02043	784	0.09998
	811	0.18928	0.0269	0.02037	785	0.09982
	810	0.18934	0.02698	0.02037	786	0.09966
	809	0.1894	0.02711	0.02042	787	0.09952
	808	0.18956	0.02734	0.02042	788	0.0994
	807	0.18972	0.0276	0.0204	789	0.09929
	806	0.18977	0.02785	0.02041	790	0.09904
	805	0.18983	0.02793	0.0206	791	0.09899
	804	0.18996	0.028	0.02069	792	0.09882
	803	0.19017	0.02817	0.02094	793	0.09862
	802	0.19044	0.02861	0.02096	794	0.0985
	801	0.19062	0.02882	0.0211	795	0.09832
	800	0.19065	0.02872	0.02131	796	0.09827
	799	0.19086	0.02881	0.02148	797	0.0981
	798	0.19113	0.02914	0.02138	798	0.0979
	797	0.19122	0.02933	0.02153	799	0.09778
	796	0.19131	0.02942	0.02168	800	0.0976
	795	0.19146	0.02955	0.02195	801	0.09748
	794	0.19161	0.02981	0.02213	802	0.09737
	793	0.19175	0.02997	0.02222	803	0.09723
	792	0.19177	0.0301	0.0223	804	0.09704
	791	0.19192	0.03031	0.02252	805	0.09692
	790	0.19206	0.0305	0.02258	806	0.09672
	789	0.19224	0.03076	0.02272	807	0.09669
	788	0.19229	0.03101	0.02276	808	0.0965
	787	0.19262	0.03132	0.02279	809	0.09637
	786	0.19279	0.03133	0.0231	810	0.09627
	785	0.19275	0.03141	0.02313	811	0.09609
	784	0.19277	0.03194	0.02323	812	0.09606
	783	0.19274	0.03211	0.02328	813	0.09583
	782	0.19276	0.03231	0.0236	814	0.09571
	781	0.19302	0.03237	0.02379	815	0.09561
	780	0.19321	0.03265	0.0238	816	0.09547
	779	0.19319	0.03293	0.02372	817	0.09533
	778	0.19317	0.03308	0.02386	818	0.09521
	777	0.19347	0.03341	0.02393	819	0.09503
	776	0.19369	0.03366	0.02412	820	0.09496
	775	0.19361	0.03377	0.02421	821	0.09476
	774	0.19365	0.03396	0.02434	822	0.09463
	773	0.19372	0.0342	0.02452	823	0.09443
	772	0.19391	0.03434	0.02472	824	0.09431
	771	0.19379	0.03442	0.02487	825	0.09445
	770	0.19385	0.03488	0.02492	826	0.09464
	769	0.19416	0.03523	0.02506	827	0.09518
	768	0.19447	0.03517	0.02514	828	0.09571
	767	0.19475	0.03543	0.02533	829	0.09627
	766	0.19482	0.03556	0.02543	830	0.09671
	765	0.19493	0.03581	0.02558	831	0.09702
	764	0.19501	0.03601	0.02578	832	0.09706
	763	0.19515	0.03618	0.0259	833	0.09685
	762	0.19539	0.03648	0.02604	834	0.0964
	761	0.1953	0.0366	0.02629	835	0.09581
	760	0.19549	0.03678	0.02646	836	0.09512
	759	0.1957	0.03697	0.02671	837	0.09433
	758	0.19584	0.03727	0.02689	838	0.09356
	757	0.19599	0.03757	0.02687	839	0.09285
	756	0.19611	0.03791	0.02693	840	0.09212
	755	0.19635	0.03813	0.02714	841	0.09161
	754	0.19651	0.03816	0.02732	842	0.09113
	753	0.19663	0.03855	0.02736	843	0.09085
	752	0.19679	0.03895	0.02758	844	0.09059
	751	0.19675	0.03922	0.02782	845	0.0905
	750	0.19698	0.0395	0.02795	846	0.09041
	749	0.19719	0.0397	0.02803	847	0.09034
	748	0.19725	0.04001	0.02839	848	0.0904
	747	0.19737	0.04029	0.02869	849	0.09039
	746	0.19753	0.04054	0.02887	850	0.09029
	745	0.19772	0.04071	0.02904	851	0.09027
	744	0.19777	0.04101	0.02923	852	0.09027
	743	0.19787	0.0414	0.02939	853	0.09024
	742	0.19799	0.04147	0.02975	854	0.09017
	741	0.19806	0.04167	0.03002	855	0.09011
	740	0.19367	0.04212	0.03016	856	0.09006
	739	0.19386	0.04251	0.03036	857	0.09001
	738	0.19414	0.04283	0.03067	858	0.08995
	737	0.19433	0.04298	0.03091	859	0.08981
	736	0.19432	0.04312	0.03107	860	0.08979
	735	0.19449	0.04329	0.03121	861	0.08973
	734	0.19459	0.04353	0.03133	862	0.0896
	733	0.19477	0.04375	0.0315	863	0.08964
	732	0.19491	0.04397	0.0318	864	0.08943
	731	0.19507	0.04419	0.03206	865	0.08934
	730	0.19513	0.04452	0.03217	866	0.08929
	729	0.19534	0.04505	0.03236	867	0.08918
	728	0.19542	0.04531	0.0326	868	0.08916
	727	0.19561	0.04565	0.03277	869	0.08902
	726	0.19586	0.0462	0.0329	870	0.08891
	725	0.19596	0.04643	0.03311	871	0.08886
	724	0.19596	0.04664	0.03348	872	0.0887
	723	0.19609	0.04689	0.03373	873	0.08864
	722	0.19615	0.04721	0.03397	874	0.08862
	721	0.19621	0.04757	0.03403	875	0.08846
	720	0.19628	0.04786	0.03405	876	0.08828
	719	0.19642	0.04816	0.03449	877	0.08825
	718	0.19654	0.04857	0.03478	878	0.08809
	717	0.19659	0.04875	0.03508	879	0.08798
	716	0.19671	0.04915	0.03521	880	0.08788
	715	0.19684	0.04951	0.03541	881	0.08778
	714	0.19704	0.04988	0.03568	882	0.08766
	713	0.19716	0.04999	0.03596	883	0.0876
	712	0.19744	0.05036	0.03608	884	0.08746
	711	0.1976	0.05067	0.03633	885	0.08737
	710	0.19775	0.05101	0.03664	886	0.08725
	709	0.19786	0.05142	0.03704	887	0.08716
	708	0.19818	0.05167	0.03715	888	0.08713
	707	0.19833	0.05199	0.03738	889	0.08704
	706	0.19867	0.05242	0.03772	890	0.08685
	705	0.19893	0.05288	0.03828	891	0.08678
	704	0.19925	0.0533	0.03873	892	0.08668
	703	0.19952	0.05374	0.03891	893	0.08651
	702	0.19972	0.054	0.03911	894	0.08643
	701	0.19993	0.05453	0.03946	895	0.08643
	700	0.19999	0.05489	0.04002	896	0.08632
	699	0.20006	0.05531	0.0405	897	0.08611
	698	0.20018	0.05568	0.04089	898	0.08607
	697	0.20022	0.05616	0.0413	899	0.08604
	696	0.20025	0.05663	0.04172	900	0.08587
	695	0.20036	0.057	0.04215	901	0.08583
	694	0.20049	0.05734	0.04233	902	0.0857
	693	0.20071	0.05779	0.04268	903	0.08559
	692	0.20069	0.05829	0.04308	904	0.08554
	691	0.2007	0.05882	0.04364	905	0.08536
	690	0.20068	0.05924	0.04396	906	0.08528
	689	0.20071	0.05957	0.04416	907	0.08523
	688	0.20066	0.06004	0.04451	908	0.08511
	687	0.20044	0.06044	0.04477	909	0.08494
	686	0.2004	0.06107	0.0452	910	0.08494
	685	0.20051	0.06156	0.04548	911	0.08475
	684	0.20071	0.0621	0.04576	912	0.08471
	683	0.20075	0.06269	0.0459	913	0.0846
	682	0.20083	0.06314	0.04624	914	0.08446
	681	0.20083	0.06366	0.04648	915	0.08438
	680	0.20092	0.0643	0.04687	916	0.08428
	679	0.20099	0.06498	0.04722	917	0.08415
	678	0.20092	0.06556	0.04766	918	0.08411
	677	0.20087	0.0663	0.04802	919	0.08404
	676	0.20097	0.06694	0.0484	920	0.08393
	675	0.20102	0.06738	0.04862	921	0.08383
	674	0.20097	0.0679	0.04907	922	0.08375
	673	0.20094	0.06853	0.04946	923	0.08362
	672	0.20104	0.06928	0.04979	924	0.08349
	671	0.20115	0.07004	0.05029	925	0.08342
	670	0.20135	0.07071	0.05065	926	0.08332
	669	0.20131	0.07147	0.0511	927	0.08324
	668	0.20125	0.07217	0.05145	928	0.08319
	667	0.20136	0.07287	0.05191	929	0.08312
	666	0.20144	0.07364	0.05234	930	0.08301
	665	0.20164	0.07446	0.05286	931	0.08299
	664	0.20172	0.07517	0.05337	932	0.08287
	663	0.20178	0.07593	0.05371	933	0.08277
	662	0.20185	0.07674	0.05424	934	0.08268
	661	0.20194	0.07748	0.05475	935	0.08268
	660	0.20191	0.07833	0.05526	936	0.08267
	659	0.20209	0.07939	0.05571	937	0.08264
	658	0.20223	0.08029	0.0561	938	0.08252
	657	0.20237	0.08133	0.05667	939	0.08238
	656	0.20248	0.08229	0.05716	940	0.08245
	655	0.20255	0.08327	0.05777	941	0.08232
	654	0.20252	0.08415	0.05846	942	0.08215
	653	0.20257	0.08517	0.05903	943	0.08212
	652	0.20271	0.0862	0.05961	944	0.08193
	651	0.20292	0.08716	0.06028	945	0.08181
	650	0.20293	0.08831	0.06094	946	0.08184
	649	0.20286	0.08933	0.06154	947	0.08182
	648	0.20289	0.09036	0.06221	948	0.08181
	647	0.20296	0.09143	0.06305	949	0.08172
	646	0.20313	0.09276	0.0637	950	0.0817
	645	0.20324	0.09391	0.06445	951	0.08167
	644	0.20331	0.09515	0.06506	952	0.08164
	643	0.20335	0.09631	0.06581	953	0.08169
	642	0.20334	0.09759	0.06657	954	0.08169
	641	0.20335	0.09879	0.06748	955	0.08156
	640	0.20345	0.10007	0.06826	956	0.0813
	639	0.20353	0.10139	0.069	957	0.0813
	638	0.20369	0.10298	0.0697	958	0.0811
	637	0.2038	0.10441	0.07049	959	0.08109
	636	0.20375	0.10574	0.07139	960	0.08108
	635	0.20383	0.10719	0.07227	961	0.08104
	634	0.20395	0.10867	0.07311	962	0.08102
	633	0.20408	0.11031	0.07401	963	0.08092
	632	0.20405	0.11194	0.0749	964	0.08092
	631	0.20435	0.11364	0.07577	965	0.08079
	630	0.20437	0.11517	0.07672	966	0.0807
	629	0.20456	0.11705	0.07762	967	0.08057
	628	0.2048	0.11889	0.07878	968	0.08046
	627	0.20477	0.12064	0.07988	969	0.08034
	626	0.20501	0.12261	0.08094	970	0.08018
	625	0.20521	0.12457	0.08197	971	0.08012
	624	0.20528	0.12666	0.0832	972	0.07999
	623	0.20536	0.12862	0.08446	973	0.0799
	622	0.20543	0.1306	0.08568	974	0.0798
	621	0.20563	0.13265	0.08711	975	0.07967
	620	0.20592	0.13506	0.08844	976	0.07945
	619	0.20605	0.13749	0.08979	977	0.07944
	618	0.20617	0.13986	0.09124	978	0.07922
	617	0.20644	0.14226	0.09278	979	0.07915
	616	0.20679	0.14479	0.0941	980	0.07902
	615	0.20676	0.14734	0.09571	981	0.07891
	614	0.20691	0.15001	0.09735	982	0.07879
	613	0.20708	0.15267	0.09899	983	0.07861
	612	0.20725	0.15538	0.10054	984	0.07848
	611	0.20754	0.15839	0.10224	985	0.07836
	610	0.20769	0.16124	0.10417	986	0.0783
	609	0.20792	0.16439	0.10609	987	0.07821
	608	0.20798	0.16734	0.10814	988	0.07807
	607	0.20822	0.1706	0.10996	989	0.07792
	606	0.20839	0.17389	0.11193	990	0.0778
	605	0.20854	0.1774	0.11388	991	0.07764
	604	0.20874	0.18095	0.11599	992	0.07753
	603	0.2088	0.18444	0.11824	993	0.07755
	602	0.20913	0.18825	0.12051	994	0.07738
	601	0.20928	0.19217	0.12275	995	0.07722
	600	0.2094	0.19608	0.12539	996	0.07709
	599	0.2096	0.20025	0.12793	997	0.07703
	598	0.20978	0.20449	0.13048	998	0.07689
	597	0.20987	0.20885	0.13316	999	0.07667
	596	0.21003	0.2133	0.13598	1000	0.0767
	595	0.21023	0.21781	0.13894
	594	0.21054	0.22266	0.14176
	593	0.2107	0.22764	0.14456
	592	0.21102	0.23288	0.1476
	591	0.21124	0.23815	0.15102
	590	0.21148	0.24366	0.15449
	589	0.21169	0.24931	0.15796
	588	0.21172	0.25512	0.16144
	587	0.21199	0.26135	0.16506
	586	0.21202	0.26746	0.1688
	585	0.21212	0.27389	0.17275
	584	0.21235	0.28075	0.17674
	583	0.21253	0.28767	0.18084
	582	0.21283	0.29504	0.18521
	581	0.2131	0.30256	0.18969
	580	0.21323	0.31048	0.19427
	579	0.21334	0.31867	0.19898
	578	0.21344	0.32701	0.20405
	577	0.21364	0.33552	0.20934
	576	0.21374	0.34448	0.21472
	575	0.21387	0.35379	0.2201
	574	0.21414	0.36362	0.22579
	573	0.21435	0.37372	0.23171
	572	0.21469	0.38409	0.23799
	571	0.21499	0.39478	0.24429
	570	0.21533	0.40604	0.25081
	569	0.21555	0.41779	0.25744
	568	0.21587	0.42977	0.26442
	567	0.21616	0.44227	0.27164
	566	0.21627	0.45504	0.27913
	565	0.21644	0.46841	0.28674
	564	0.21662	0.48207	0.29469
	563	0.21681	0.49632	0.30272
	562	0.21699	0.51108	0.31088
	561	0.21721	0.52641	0.31938
	560	0.21752	0.54213	0.32807
	559	0.21774	0.55826	0.3371
	558	0.21783	0.57463	0.34638
	557	0.21808	0.59172	0.35573
	556	0.21824	0.60937	0.36516
	555	0.21831	0.62741	0.37491
	554	0.21843	0.64586	0.38501
	553	0.21862	0.66449	0.39532
	552	0.21872	0.68386	0.40564
	551	0.21886	0.70352	0.41608
	550	0.21902	0.72351	0.42653
	549	0.21914	0.74385	0.43728
	548	0.21945	0.76465	0.44802
	547	0.21975	0.78569	0.45894
	546	0.22001	0.80691	0.46992
	545	0.22013	0.82802	0.48085
	544	0.22033	0.84941	0.49175
	543	0.22051	0.87107	0.50246
	542	0.22071	0.89265	0.51296
	541	0.22093	0.91383	0.52362
	540	0.22107	0.93486	0.53413
	539	0.22131	0.95581	0.54435
	538	0.22135	0.97636	0.55407
	537	0.22149	0.9964	0.56371
	536	0.2216	1.01578	0.57316
	535	0.22177	1.03469	0.58196
	534	0.22194	1.05272	0.59044
	533	0.22216	1.06988	0.59835
	532	0.22216	1.08604	0.60592
	531	0.22231	1.1011	0.61287
	530	0.22235	1.11496	0.61909
	529	0.22254	1.12776	0.6247
	528	0.22264	1.13906	0.62972
	527	0.22283	1.14884	0.63408
	526	0.22296	1.15711	0.63778
	525	0.22299	1.16386	0.64048
	524	0.22312	1.169	0.64243
	523	0.22309	1.17235	0.64372
	522	0.22329	1.17434	0.64454
	521	0.22347	1.17472	0.6443
	520	0.21914	1.17413	0.64377
	519	0.21925	1.17116	0.64222
	518	0.21936	1.16645	0.63959
	517	0.21957	1.16041	0.63627
	516	0.21965	1.15308	0.63246
	515	0.21963	1.14441	0.62798
	514	0.2196	1.13454	0.62292
	513	0.21971	1.12358	0.61734
	512	0.21986	1.11182	0.61132
	511	0.21986	1.09907	0.60488
	510	0.21995	1.08547	0.5981
	509	0.22009	1.07118	0.59083
	508	0.22032	1.05647	0.58318
	507	0.22028	1.04127	0.57547
	506	0.22041	1.02572	0.56758
	505	0.22052	1.01007	0.55982
	504	0.22055	0.9942	0.55153
	503	0.22072	0.97839	0.54354
	502	0.22075	0.96282	0.53542
	501	0.22066	0.94726	0.52747
	500	0.22087	0.93177	0.51947
	499	0.22111	0.91648	0.5117
	498	0.22129	0.90148	0.50394
	497	0.22139	0.88685	0.49634
	496	0.22147	0.87242	0.48893
	495	0.22178	0.8587	0.48173
	494	0.22191	0.84542	0.47477
	493	0.22204	0.8325	0.46806
	492	0.22217	0.81997	0.46173
	491	0.22246	0.80805	0.45525
	490	0.22256	0.79655	0.44912
	489	0.22269	0.78559	0.44316
	488	0.22284	0.77515	0.43789
	487	0.22302	0.76524	0.43244
	486	0.22338	0.75564	0.42757
	485	0.22376	0.74647	0.42271
	484	0.22385	0.73785	0.41805
	483	0.22402	0.72969	0.41377
	482	0.22429	0.72204	0.40961
	481	0.22454	0.71475	0.4057
	480	0.22463	0.70785	0.40207
	479	0.22473	0.70124	0.39859
	478	0.22492	0.69495	0.39513
	477	0.22513	0.68903	0.39202
	476	0.22545	0.68362	0.38884
	475	0.22555	0.67843	0.38629
	474	0.22576	0.67359	0.38373
	473	0.22607	0.66893	0.38144
	472	0.22628	0.66459	0.37884
	471	0.22636	0.66032	0.3768
	470	0.2264	0.65643	0.37472
	469	0.22661	0.65289	0.37296
	468	0.22677	0.64942	0.37122
	467	0.22695	0.64633	0.36937
	466	0.22696	0.64326	0.36782
	465	0.22714	0.64051	0.36647
	464	0.22746	0.63786	0.36511
	463	0.22758	0.63531	0.36378
	462	0.22758	0.63304	0.3626
	461	0.22774	0.63103	0.36139
	460	0.22777	0.62891	0.36046
	459	0.2281	0.62714	0.3594
	458	0.22829	0.62535	0.35856
	457	0.2284	0.62373	0.35761
	456	0.22867	0.62234	0.35697
	455	0.22889	0.62096	0.35616
	454	0.22911	0.61977	0.35537
	453	0.22908	0.61855	0.35464
	452	0.22923	0.6175	0.3541
	451	0.22944	0.61645	0.35361
	450	0.22983	0.61556	0.35323
	449	0.23005	0.6147	0.3528
	448	0.23015	0.61411	0.35242
	447	0.23049	0.61365	0.35207
	446	0.23096	0.6131	0.35182
	445	0.23127	0.61249	0.35171
	444	0.23152	0.61213	0.35147
	443	0.2317	0.61171	0.35127
	442	0.23201	0.61147	0.35104
	441	0.2322	0.61124	0.35109
	440	0.23225	0.61092	0.35107
	439	0.23246	0.61088	0.35102
	438	0.2328	0.61084	0.35114
	437	0.23319	0.6108	0.35109
	436	0.23362	0.61103	0.35129
	435	0.2338	0.61113	0.35146
	434	0.23409	0.61132	0.35151
	433	0.23435	0.61153	0.35169
	432	0.23478	0.61164	0.35194
	431	0.23494	0.61177	0.35225
	430	0.23514	0.61204	0.3524
	429	0.23535	0.61248	0.35257
	428	0.23564	0.6128	0.35303
	427	0.23572	0.61311	0.35344
	426	0.23601	0.61373	0.35381
	425	0.23638	0.61439	0.35402
	424	0.23681	0.6151	0.35423
	423	0.23715	0.61561	0.35465
	422	0.23732	0.6161	0.35512
	421	0.23767	0.61684	0.35552
	420	0.23286	0.61678	0.35559
	419	0.23318	0.61746	0.35622
	418	0.23345	0.61822	0.35672
	417	0.23363	0.61894	0.35701
	416	0.23391	0.61978	0.35745
	415	0.23427	0.6206	0.35799
	414	0.23449	0.6214	0.35861
	413	0.23478	0.6223	0.35935
	412	0.23508	0.62328	0.35992
	411	0.23535	0.62432	0.36045
	410	0.2357	0.62557	0.36101
	409	0.23593	0.62655	0.36174
	408	0.23631	0.62778	0.36243
	407	0.23675	0.62881	0.36316
	406	0.23694	0.62982	0.36383
	405	0.23741	0.63108	0.3646
	404	0.23792	0.6325	0.36544
	403	0.23829	0.6337	0.36619
	402	0.23859	0.63502	0.36686
	401	0.23892	0.63634	0.36764
	400	0.23917	0.63761	0.36872
	399	0.23948	0.63909	0.3696
	398	0.23982	0.64058	0.37025
	397	0.24018	0.64195	0.37096
	396	0.24056	0.64342	0.3719
	395	0.24112	0.64482	0.37283
	394	0.24139	0.64618	0.37375
	393	0.24175	0.64766	0.37462
	392	0.24199	0.64915	0.3755
	391	0.24216	0.65072	0.37627
	390	0.24257	0.65245	0.37712
	389	0.24284	0.65395	0.37815
	388	0.24303	0.65521	0.37899
	387	0.24337	0.65684	0.37986
	386	0.24368	0.65833	0.38075
	385	0.24414	0.65988	0.38178
	384	0.24449	0.66143	0.3824
	383	0.24482	0.663	0.38328
	382	0.24528	0.66446	0.38429
	381	0.24556	0.66608	0.38525
	380	0.24602	0.66768	0.38617
	379	0.24611	0.66916	0.38697
	378	0.24646	0.67065	0.38777
	377	0.24693	0.67225	0.3887
	376	0.24738	0.67372	0.38972
	375	0.24786	0.6752	0.39061
	374	0.24825	0.67659	0.39151
	373	0.24863	0.67795	0.39229
	372	0.24902	0.67946	0.3931
	371	0.24928	0.68091	0.39398
	370	0.24443	0.6818	0.39476
	369	0.24487	0.68304	0.3958
	368	0.24507	0.68413	0.39666
	367	0.2455	0.68552	0.39751
	366	0.24592	0.68676	0.39823
	365	0.24638	0.688	0.39893
	364	0.24659	0.68895	0.3997
	363	0.24705	0.69013	0.40048
	362	0.24757	0.69124	0.4008
	361	0.24809	0.6922	0.4014
	360	0.24847	0.69307	0.40208
	359	0.24874	0.69372	0.40261
	358	0.24922	0.69455	0.40315
	357	0.2495	0.6953	0.40365
	356	0.24974	0.69573	0.404
	355	0.25012	0.69635	0.40444
	354	0.25057	0.69687	0.4049
	353	0.25092	0.69732	0.40516
	352	0.25156	0.69795	0.40545
	351	0.25184	0.69852	0.40586
	350	0.25246	0.69927	0.4064
	349	0.2528	0.69975	0.40678
	348	0.25324	0.70024	0.4072
	347	0.25371	0.70107	0.40756
	346	0.25406	0.70162	0.40824
	345	0.25446	0.7025	0.40872
	344	0.25495	0.70341	0.40939
	343	0.25559	0.7047	0.40998
	342	0.25592	0.70573	0.41062
	341	0.25644	0.70686	0.41147
	340	0.25937	0.70782	0.41176
	339	0.25982	0.7093	0.41267
	338	0.26039	0.71081	0.41365
	337	0.26089	0.71268	0.41474
	336	0.26146	0.71456	0.41585
	335	0.26199	0.71672	0.41699
	334	0.26246	0.71902	0.41835
	333	0.2629	0.72133	0.41977
	332	0.26329	0.72387	0.42122
	331	0.26377	0.72652	0.42267
	330	0.26432	0.72935	0.42419
	329	0.26484	0.73215	0.42599
	328	0.2654	0.73521	0.42786
	327	0.26604	0.73861	0.42957
	326	0.26663	0.74179	0.43151
	325	0.26712	0.74506	0.43348
	324	0.26768	0.74869	0.43556
	323	0.26833	0.75249	0.43776
	322	0.26883	0.75629	0.43987
	321	0.26947	0.76024	0.44202
	320	0.27	0.76422	0.44442
	319	0.27061	0.76822	0.44681
	318	0.27117	0.77233	0.44932
	317	0.27169	0.77655	0.45182
	316	0.27226	0.78084	0.45431
	315	0.27286	0.78524	0.4571
	314	0.27333	0.78963	0.4598
	313	0.27384	0.79418	0.46237
	312	0.27443	0.79885	0.46506
	311	0.27484	0.80359	0.46788
	310	0.27539	0.80847	0.47067
	309	0.27598	0.81353	0.47354
	308	0.27659	0.81841	0.47651
	307	0.27714	0.82328	0.47941
	306	0.27784	0.82844	0.48242
	305	0.27837	0.83361	0.48555
	304	0.27895	0.83907	0.4886
	303	0.27946	0.84447	0.49183
	302	0.28004	0.84997	0.49491
	301	0.28073	0.85549	0.49812
	300	0.28131	0.86105	0.50152
	299	0.28189	0.86664	0.50469
	298	0.28262	0.87252	0.50811
	297	0.2833	0.8785	0.51155
	296	0.28387	0.88451	0.51493
	295	0.28468	0.89052	0.51846
	294	0.28539	0.89667	0.52213
	293	0.28614	0.90288	0.5259
	292	0.28676	0.90934	0.52948
	291	0.2874	0.91589	0.53332
	290	0.28792	0.92261	0.53724
	289	0.28854	0.92914	0.54119
	288	0.28916	0.93578	0.54522
	287	0.28987	0.94283	0.54926
	286	0.29051	0.94997	0.55352
	285	0.29107	0.95736	0.55776
	284	0.29181	0.96497	0.56205
	283	0.29249	0.97274	0.56658
	282	0.29317	0.98072	0.57108
	281	0.29384	0.98874	0.5757
	280	0.29459	0.99697	0.58052
	279	0.29521	1.00518	0.58532
	278	0.29584	1.01344	0.59017
	277	0.29655	1.02202	0.59497
	276	0.29727	1.03056	0.59984
	275	0.29803	1.03901	0.60466
	274	0.29881	1.04722	0.60949
	273	0.2996	1.05558	0.61414
	272	0.3004	1.06375	0.61868
	271	0.30117	1.07168	0.62325
	270	0.30196	1.0796	0.62769
	269	0.30283	1.08732	0.63213
	268	0.30353	1.09461	0.63642
	267	0.3044	1.10175	0.64041
	266	0.30515	1.10843	0.64426
	265	0.30596	1.11467	0.64797
	264	0.3067	1.12063	0.65148
	263	0.30757	1.12637	0.65479
	262	0.30838	1.13183	0.65785
	261	0.30912	1.13662	0.66083
	260	0.3099	1.14099	0.66358
	259	0.31073	1.14522	0.66607
	258	0.31159	1.14922	0.66841
	257	0.31241	1.15297	0.67074
	256	0.31326	1.15643	0.67295
	255	0.31411	1.15979	0.67493
	254	0.31493	1.16266	0.67677
	253	0.31571	1.16525	0.67838
	252	0.31658	1.1676	0.67998
	251	0.31733	1.16981	0.68156
	250	0.31811	1.17178	0.68305
	249	0.31896	1.1737	0.68448
	248	0.31982	1.17558	0.68578
	247	0.32058	1.1773	0.68713
	246	0.32136	1.17884	0.68837
	245	0.32224	1.18043	0.68962
	244	0.32316	1.18211	0.69088
	243	0.32398	1.18338	0.69215
	242	0.32471	1.18455	0.69335
	241	0.32544	1.1857	0.69447
	240	0.32608	1.18691	0.69569
	239	0.32682	1.18797	0.69692
	238	0.32756	1.18901	0.69809
	237	0.32819	1.19	0.69935
	236	0.32878	1.19103	0.7006
	235	0.3294	1.19196	0.70183
	234	0.33005	1.19293	0.70322
	233	0.33061	1.19393	0.70462
	232	0.33116	1.19496	0.70612
	231	0.33175	1.19596	0.70756
	230	0.33235	1.19725	0.70912
	229	0.33291	1.1986	0.71085
	228	0.33338	1.20001	0.71293
	227	0.33385	1.20218	0.71527
	226	0.33436	1.20468	0.71807
	225	0.33493	1.20751	0.72153
	224	0.33533	1.21094	0.72551
	223	0.33574	1.21532	0.73074
	222	0.33601	1.22077	0.73718
	221	0.33622	1.22753	0.74502
	220	0.33636	1.23587	0.75467
	219	0.33607	1.246	0.76634
	218	0.33562	1.2586	0.78033
	217	0.3348	1.27348	0.79707
	216	0.33351	1.29084	0.81672
	215	0.33163	1.31116	0.83961
	214	0.32882	1.33448	0.86583
	213	0.32513	1.3609	0.89548
	212	0.32015	1.39062	0.92866
	211	0.31368	1.42335	0.96576
	210	0.30553	1.45947	1.00682
	209	0.29521	1.49926	1.05197
	208	0.28256	1.54249	1.10179
	207	0.2673	1.58939	1.1558
	206	0.24906	1.63938	1.21453
	205	0.22784	1.69241	1.27831
	204	0.20401	1.74841	1.34609
	203	0.17845	1.80537	1.41723
	202	0.14924	1.86079	1.49265
	201	0.11966	1.91098	1.56709
	200	0.08865	1.95389	1.63997
				1.70726
				1.75542
				1.78412
				1.73308
				1.6235
				1.45641
				1.3218
				1.2227
				1.14119
				1.06533

## Sheet: Fig. 5
	Fig. 5a X-ray CT Contrast (HU)								Fig.5b IVIS Emission intensity (p/cm2/sr)
		NFGL		Liposome					Samples
									PBS	0.09 x 107
	Concentration (µg/mL)	Contrast (HU)	Error	Contrast (HU)	Error				Liposome	1.23 x 107
	5	89	1	28	2.2				NFGL	2.56 x 107
	10	135	2.2	32	2.4
	20	189	2.3	32	2.1
	40	238	1.7	29.8	1.9
	80	298	2.1	31.4	1.9
	100	376	2.4	30.9	2.1
		Fig. 5c Time dependent photothermal response (Temperature (oC))
			Liposome		NFGL
		NIR exposure time (minutes)	Temperature (oC)	Error	Temperature (oC)	Error
		0	37	1	37.3	2.3
		1	37	1.2	42.3	2.1
		2	37.2	2.3	44.6	2.2
		3	37	1.9	46.3	1.9
		4	37.4	1.5	47.8	2.1
		5	37	1.8	52	2
		6	37	2	52.9	2.8
		7	37	2.3	57.3	2.1
		8	37.2	2.5	59.6	1.9
		9	37.3	2.4	61.3	2.4
		10	37.4	2.1	62.1	2.8

## Sheet: Fig.6
	Fig. 6b Reactive Oxygen Species (ROS) analysis
		Emissive intensity of green (2’,7’-dichlorofluorescin diacetate, DCFDA)
	Cells	8000	1024.5
	Cells + NIR	11090	1233.4
	Cells + GQDs-Liposomes	28000	2134
	Cells + GQDs-Liposomes + NIR	38900	1104.2
	Cells + NFGL	8873	1423.8
	Cells + NFGL + NIR	14873	984.7
	Fig.6d Cell viability with normal cell lines (NIH-3T3)
	Concentration (mg/mL)	GQDs		AuNPs		NFGL		NFGL-FA
		% cell viability	Error	% cell viability	Error	% cell viability	Error	% cell viability	Error
	Control	100	1.2	100	1	100	2	100	1.2
	0.1	98	2.1	100	2	100	1.1	100	2.1
	0.2	93	2.4	98	2.1	100	2	100	2.4
	0.4	85	1	96	1.8	98	1	100	1
	0.5	89	3.2	93	2.4	98	0.9	98	3.2
	1	75	1.3	90	1	96	1.3	96	1.3

## Sheet: Fig.8
		Fig. 8a-c Quantitative measurements of radiodensity (HU values) in major organs and tumor form X-ray CT im-aging with and without NIR exposure experiments and compared with pre-injected mice.
			HU values after NIR treatment			HU values before NIR treatment			HU values in Control
			1 h	6 h	48 h	1 h	6 h	48 h	1 h	6 h	48 h
		Tumor	243	278	300	200	233	215
		Heart	140	100	68	110	96	99
		Liver	208	198	123	198	250	245	20-40 in all groups
		Spleen	68	76	118	50	56	63
		Intestine	78	121	154	52	57	120
		Kidneys	42	156	251	39	169	189
		Fig.8d-f Quantitative measurements of emission (IVIS intensity) in major organs and tumor form X-ray CT im-aging with and without NIR exposure experiments and compared with pre-injected mice.
			IVIS intensity (1 × 107) after NIR treatment			IVIS intensity (1 × 107) before NIR treatment			IVIS intensity (1 × 107) in Control
			1 h	6 h	48 h	1 h	6 h	48 h	1 h	6 h	48 h
		Tumor	1.98	2	2.3	1.4	0.88	1.52
		Heart	1.2	0.5	0.01	1	0.8	0.68
		Liver	1.98	0.68	1.3	1	0.85	0.98	0.2-1.0 in all groups
		Spleen	0.28	0.81	1.89	0.64	0.89	0.8
		Intestine	0.64	1.18	2.1	0.61	0.38	0.72
		Kidneys	0.18	1.88	1.89	1.22	0.96	1.34

## Sheet: Fig.9
							In vivo therapuetics with 4T1 tumor bearing Balb/c mice
	Fig. 9d Tumor Volume		Control		NFGL-FA + Laser		Dox-NFGL-FA		GQD-Liposome-FA + Laser		Dox-NFGL-FA + Laser
			Mean Vol	Err	Mean Vol	Err	Mean Vol	Err	Mean Vol	Err	Mean Vol	Err
		Day 0	8.2471	1.5589	7.5429	2.5839	7.7188	1.9625	4.5524	2.0041	4.1391	1.8608
		Day 3	33.397	9.6451	13.035	2.3339	15.4293	2.6864	13.8855	3.9778	8.7135	4.6001
		Day 6	88.8102	15.658	52.2029	14.7379	45.5469	3.7015	46.0332	17.9527	16.178	11.6604
		Day 9	142.071	21.8685	120.356	33.327	61.5996	6.3769	82.0751	34.4803	39.0455	14.514
	Fig. 9e Tumor Weight		Control		NFGL-FA + Laser		Dox-NFGL-FA		GQD-Liposome-FA + Laser		Dox-NFGL-FA + Laser
			Mean wt	SD	Mean wt	SD	Mean wt	SD	Mean wt	SD	Mean wt	SD
			0.1191	0.0186	0.0856	0.0249	0.0705	0.0063066	0.0703	0.0391	0.0417	0.0152

## Sheet: Fig.10
	Fig. 10a Hemoysis analysis
	Concentration (µg/mL)	Liposome	Error	NFGL	Error	NFGL-FA	Error
	10	1.2	0.9	2.2	0.34	2.4	0.8
	20	3.2	0.87	2.6	0.4	3.8	1
	50	4.6	1.2	3.4	0.8	4	1.5
	100	8	0.6	4.9	1.4	5.8	2.1
	200	11	0.43	8.3	1.7	6.3	0.98
		Fig. 10b Body weight measurements
	Observation time (Days)	NFGL injected mice after NIR irradiation	Error	NFGL injected mice before NIR irradiation	Error	Pre-injected mice	Error	Liposome injected mice	Error
	1	15	0.22	14.86	0.61	14.89	0.11	15.2	0.98
	7	15.1	0.47	15	0.42	15	0.61	15	0.34
	12	14.9	0.45	15.2	0.35	15	0.35	14.9	0.56
	15	15.3	0.35	14.9	0.35	14.9	0.27	14.78	0.87

## Sheet: Supplementary Fig.1 
	Particles size of liposomal nanotheranostics
	samples	Size (nm)	PDI
	DOX-NFGL	99	0.466
	NFGL	79	1
	GQDs-Liposomes-FA	125	0.414
	DOX-NFGL-FA	167	1
	NFGL-FA	295	0.936
	GQDs-Liposomes	97	1

## Sheet: Supplementary Fig.2
	Size of prepared GQDs
	Size (nm)	Counts
	1	0
	2	0
	3	0
	4	0
	5	55
	6	25
	7	4
	8	0
	9	0
	10	0

## Sheet: Supplementary Fig.4
		Surface charge measurements
		Sapmles	ζ potential (mV )
		GQDs	-44
		AuNPs	-38
		Liposomes	28
		NFGL	10

## Sheet: Supplementary Fig.5
			RAMAN spectroscopic analysis
			GQDs		NFGL
		800	404.736	800	710.062
		800.236	405.735	800.236	723.234
		800.471	406.693	800.471	720.919
		800.707	407.61	800.707	721.48
		800.942	408.487	800.942	739.042
		801.178	409.324	801.178	730.132
		801.413	410.12	801.413	739.676
		801.649	410.876	801.649	743.445
		801.885	411.592	801.885	732.221
		802.12	412.267	802.12	702.788
		802.356	412.901	802.356	733.77
		802.591	413.495	802.591	735.099
		802.827	414.049	802.827	739.943
		803.062	414.562	803.062	752.706
		803.298	415.035	803.298	726.37
		803.534	415.468	803.534	724.443
		803.769	415.86	803.769	741.253
		804.005	416.211	804.005	749.201
		804.24	416.522	804.24	726.932
		804.476	416.793	804.476	726.145
		804.711	417.144	804.711	725.759
		804.947	417.018	804.947	731.294
		805.183	416.257	805.183	738.71
		805.418	415.973	805.418	737.631
		805.654	415.753	805.654	732.938
		805.889	415.705	805.889	731.836
		806.125	415.513	806.125	741.46
		806.36	415.283	806.36	758.589
		806.596	414.997	806.596	756.239
		806.832	414.736	806.832	762.366
		807.067	414.798	807.067	768.752
		807.303	414.091	807.303	773.281
		807.538	413.299	807.538	771.599
		807.774	412.92	807.774	730.062
		808.009	413.161	808.009	754.126
		808.245	413.416	808.245	766.9
		808.481	413.937	808.481	759.537
		808.716	414.275	808.716	761.602
		808.952	415.135	808.952	760.363
		809.187	416.41	809.187	740.872
		809.423	417.388	809.423	736.853
		809.658	418.302	809.658	754.619
		809.894	418.867	809.894	740.996
		810.13	418.931	810.13	728.559
		810.365	417.903	810.365	721.839
		810.601	417.64	810.601	727.709
		810.836	417.496	810.836	748.489
		811.072	416.897	811.072	746.914
		811.307	416.778	811.307	766.03
		811.543	415.853	811.543	761.703
		811.779	414.901	811.779	740.92
		812.014	414.078	812.014	740.624
		812.25	413.22	812.25	730.436
		812.485	412.349	812.485	737.336
		812.721	412.144	812.721	748.692
		812.956	411.643	812.956	756.428
		813.192	410.844	813.192	758.792
		813.428	410.999	813.428	750.108
		813.663	411.211	813.663	747.63
		813.899	410.773	813.899	748.912
		814.134	410.024	814.134	752.912
		814.37	409.862	814.37	786.311
		814.605	410.473	814.605	774.185
		814.841	411.249	814.841	755.17
		815.077	411.195	815.077	747.645
		815.312	410.706	815.312	763.299
		815.548	410.331	815.548	744.472
		815.783	410.621	815.783	719.142
		816.019	411.156	816.019	718.807
		816.254	412.128	816.254	745.517
		816.49	412.763	816.49	759.641
		816.726	412.741	816.726	758.699
		816.961	413.343	816.961	747.368
		817.197	414.11	817.197	738.862
		817.432	414.253	817.432	741.23
		817.668	414.791	817.668	738.091
		817.903	416.452	817.903	745.668
		818.139	417.889	818.139	730.344
		818.375	418.989	818.375	719.255
		818.61	419.171	818.61	753.778
		818.846	419.051	818.846	735.238
		819.081	419.383	819.081	750.844
		819.317	420.222	819.317	757.669
		819.552	420.597	819.552	748.622
		819.788	420.914	819.788	748.622
		820.024	420.36	820.024	727.555
		820.259	419.473	820.259	735.818
		820.495	418.871	820.495	753.366
		820.73	418.313	820.73	761.227
		820.966	417.882	820.966	743.576
		821.201	418.271	821.201	757.32
		821.437	418.175	821.437	766.451
		821.673	417.45	821.673	765.84
		821.908	417.107	821.908	757.053
		822.144	417.259	822.144	749.953
		822.379	416.666	822.379	732.84
		822.615	415.461	822.615	728.136
		822.85	413.837	822.85	732.611
		823.086	412.511	823.086	728.913
		823.322	411.337	823.322	719.935
		823.557	411.029	823.557	734.748
		823.793	410.423	823.793	747
		824.028	409.583	824.028	747.258
		824.264	409.191	824.264	748.538
		824.499	409.391	824.499	759.221
		824.735	409.761	824.735	751.948
		824.971	409.992	824.971	747.363
		825.206	409.947	825.206	760.216
		825.442	410.653	825.442	769.386
		825.677	410.518	825.677	772.929
		825.913	411.198	825.913	783.74
		826.148	412.529	826.148	778.933
		826.384	413.511	826.384	734.42
		826.62	414.959	826.62	731.277
		826.855	416.402	826.855	745.617
		827.091	417.229	827.091	757.521
		827.326	417.423	827.326	759.994
		827.562	418.651	827.562	753.678
		827.797	419.885	827.797	775.042
		828.033	420.925	828.033	763.057
		828.269	421.986	828.269	756.127
		828.504	423.375	828.504	768.527
		828.74	423.971	828.74	773.265
		828.975	423.184	828.975	759.023
		829.211	423.978	829.211	769.206
		829.446	425.158	829.446	786.829
		829.682	425.022	829.682	796.271
		829.918	425.975	829.918	814.434
		830.153	427.256	830.153	782.839
		830.389	427.711	830.389	766.331
		830.624	427.789	830.624	761.783
		830.86	427.509	830.86	751.037
		831.095	426.968	831.095	774.733
		831.331	426.003	831.331	752.278
		831.567	425.222	831.567	738.759
		831.802	424.933	831.802	745.101
		832.038	424.893	832.038	754.579
		832.273	424.882	832.273	743.615
		832.509	424.187	832.509	751.211
		832.744	423.283	832.744	756.298
		832.98	423.039	832.98	745.189
		833.216	422.516	833.216	712.654
		833.451	422.086	833.451	786.176
		833.687	421.75	833.687	787.672
		833.922	422.086	833.922	762.413
		834.158	423.189	834.158	755.511
		834.393	423.45	834.393	754.721
		834.629	422.571	834.629	778.388
		834.865	422.992	834.865	779.188
		835.1	423.328	835.1	772.256
		835.336	422.685	835.336	780.122
		835.571	423.477	835.571	756.114
		835.807	423.428	835.807	763.427
		836.042	423.099	836.042	772.009
		836.278	423.141	836.278	771.065
		836.514	422.63	836.514	759.695
		836.749	422.367	836.749	790.218
		836.985	421.794	836.985	770.078
		837.22	421.033	837.22	777.067
		837.456	420.079	837.456	806.585
		837.691	418.32	837.691	760.737
		837.927	417.397	837.927	775.445
		838.163	417.196	838.163	781.729
		838.398	416.662	838.398	789.678
		838.634	416.504	838.634	796.982
		838.869	417.361	838.869	762.193
		839.105	418.116	839.105	769.053
		839.34	417.904	839.34	758.055
		839.576	417.323	839.576	747.645
		839.812	417.46	839.812	756.964
		840.047	417.479	840.047	756.665
		840.283	418.546	840.283	760.003
		840.518	418.995	840.518	768.159
		840.754	418.713	840.754	776.496
		840.989	418.833	840.989	777.565
		841.225	418.712	841.225	756.212
		841.461	418.003	841.461	778.421
		841.696	418.631	841.696	782.715
		841.932	419.856	841.932	771.047
		842.167	419.995	842.167	781.789
		842.403	420.134	842.403	768.043
		842.638	420.722	842.638	782.67
		842.874	421.356	842.874	775.595
		843.11	421.646	843.11	749.581
		843.345	421.902	843.345	771.832
		843.581	423.079	843.581	738.577
		843.816	423.545	843.816	735.547
		844.052	423.734	844.052	757.229
		844.287	424.443	844.287	782.391
		844.523	425.807	844.523	758.658
		844.759	425.369	844.759	749.661
		844.994	425.384	844.994	750.603
		845.23	425.205	845.23	759.108
		845.465	424.643	845.465	770.113
		845.701	425.147	845.701	766.156
		845.936	424.802	845.936	784.362
		846.172	424.647	846.172	775.609
		846.408	424.267	846.408	758.253
		846.643	423.516	846.643	764.531
		846.879	423.54	846.879	788.382
		847.114	424.39	847.114	783.106
		847.35	425.306	847.35	775.179
		847.585	425.944	847.585	778.286
		847.821	426.728	847.821	799.301
		848.057	427.784	848.057	780.795
		848.292	428.437	848.292	771.335
		848.528	429.74	848.528	768.253
		848.763	430.977	848.763	768.497
		848.999	430.77	848.999	768.005
		849.234	431.914	849.234	774.793
		849.47	431.903	849.47	777.422
		849.706	431.889	849.706	781.724
		849.941	432.11	849.941	790.247
		850.177	431.632	850.177	801.082
		850.412	430.799	850.412	794.851
		850.648	430.329	850.648	772.394
		850.883	429.686	850.883	748.938
		851.119	428.562	851.119	739.41
		851.355	427.406	851.355	759.798
		851.59	427.383	851.59	777.486
		851.826	427.069	851.826	799.277
		852.061	427.006	852.061	796.548
		852.297	427.611	852.297	760.992
		852.532	427.704	852.532	787.246
		852.768	427.232	852.768	774.747
		853.004	426.907	853.004	782.158
		853.239	427.064	853.239	792.984
		853.475	427.63	853.475	782.575
		853.71	428.006	853.71	800.082
		853.946	428.243	853.946	800.359
		854.181	428.163	854.181	787.638
		854.417	427.982	854.417	774.653
		854.653	427.956	854.653	777.222
		854.888	427.685	854.888	788.665
		855.124	427.803	855.124	766.402
		855.359	427.937	855.359	772.825
		855.595	428.391	855.595	801.137
		855.83	429.572	855.83	801.188
		856.066	430.126	856.066	773.325
		856.302	430.004	856.302	781.064
		856.537	430.429	856.537	788.246
		856.773	431.177	856.773	789.044
		857.008	430.825	857.008	807.356
		857.244	430.508	857.244	791.219
		857.479	429.996	857.479	782.229
		857.715	429.297	857.715	787.159
		857.951	428.687	857.951	801.266
		858.186	428.673	858.186	802.558
		858.422	428.482	858.422	807.163
		858.657	428.238	858.657	793.413
		858.893	427.605	858.893	782.939
		859.128	426.824	859.128	786.253
		859.364	426.688	859.364	784.175
		859.6	426.435	859.6	791.295
		859.835	427.098	859.835	780.325
		860.071	427.825	860.071	761.258
		860.306	428.112	860.306	755.2
		860.542	428.616	860.542	812.248
		860.777	427.843	860.777	798.811
		861.013	427.699	861.013	789.808
		861.249	428.141	861.249	788
		861.484	428.465	861.484	786.179
		861.72	428.779	861.72	790.959
		861.955	429.533	861.955	769.08
		862.191	430.192	862.191	763.108
		862.426	430.486	862.426	773.501
		862.662	430.172	862.662	787.183
		862.898	429.442	862.898	778.117
		863.133	428.552	863.133	794.505
		863.369	427.979	863.369	800.419
		863.604	427.46	863.604	777.376
		863.84	426.919	863.84	724.775
		864.075	427.675	864.075	783.178
		864.311	426.8	864.311	792.7
		864.547	426.507	864.547	784.182
		864.782	426.831	864.782	775.091
		865.018	426.466	865.018	778.053
		865.253	425.944	865.253	814.058
		865.489	426.484	865.489	803.364
		865.724	426.2	865.724	795.765
		865.96	425.053	865.96	792.812
		866.196	424.181	866.196	762.987
		866.431	423.713	866.431	762.194
		866.667	424.186	866.667	762.602
		866.902	425.298	866.902	771.793
		867.138	426.184	867.138	784.212
		867.373	426.424	867.373	781.024
		867.609	426.814	867.609	791.781
		867.845	426.195	867.845	796.016
		868.08	427.072	868.08	801.435
		868.316	428.997	868.316	805.759
		868.551	429.315	868.551	793.002
		868.787	430.609	868.787	790.301
		869.022	431.478	869.022	773.844
		869.258	431.874	869.258	768.267
		869.494	432.26	869.494	781.097
		869.729	432.408	869.729	791.163
		869.965	432.859	869.965	786.604
		870.2	432.683	870.2	781.465
		870.436	431.813	870.436	795.293
		870.671	431.047	870.671	821.76
		870.907	431.29	870.907	799.124
		871.143	430.808	871.143	797.904
		871.378	430.922	871.378	773.927
		871.614	431.037	871.614	777.226
		871.849	430.948	871.849	821.291
		872.085	431.382	872.085	811.418
		872.32	431.949	872.32	788.159
		872.556	432.622	872.556	792.496
		872.792	433.404	872.792	807.966
		873.027	434.545	873.027	816.341
		873.263	435.353	873.263	812.05
		873.498	436.221	873.498	772.111
		873.734	436.329	873.734	769.013
		873.969	436.884	873.969	782.507
		874.205	438.345	874.205	791.714
		874.44	439.37	874.44	827.926
		874.676	438.587	874.676	800.123
		874.912	437.424	874.912	780.416
		875.147	436.734	875.147	779.786
		875.383	436.483	875.383	793.822
		875.618	436.631	875.618	800.207
		875.854	435.947	875.854	793.745
		876.09	434.676	876.09	775.208
		876.325	433.396	876.325	774.508
		876.561	433.167	876.561	807.338
		876.796	433.229	876.796	784.687
		877.032	434.864	877.032	780.932
		877.267	435.49	877.267	803.773
		877.503	434.654	877.503	820.825
		877.739	434.238	877.739	800.578
		877.974	434.092	877.974	777.918
		878.21	433.449	878.21	804.215
		878.445	432.558	878.445	813.492
		878.681	431.452	878.681	808.343
		878.916	430.639	878.916	803.146
		879.152	431.363	879.152	757.133
		879.388	432.221	879.388	772.014
		879.623	433.221	879.623	777.12
		879.859	433.71	879.859	777.968
		880.094	433.019	880.094	795.372
		880.33	433.258	880.33	781.232
		880.565	432.38	880.565	782.363
		880.801	432.596	880.801	773.453
		881.037	433.536	881.037	767.666
		881.272	434.101	881.272	783.768
		881.508	434.897	881.508	781.069
		881.743	436.504	881.743	782.207
		881.979	437.585	881.979	795.098
		882.214	438.261	882.214	809.792
		882.45	438.269	882.45	809.103
		882.685	438.327	882.685	772.347
		882.921	439.94	882.921	783.677
		883.157	440.919	883.157	786.584
		883.392	440.112	883.392	776.825
		883.628	438.89	883.628	771.097
		883.863	438.137	883.863	797.968
		884.099	437.865	884.099	776.86
		884.335	438.414	884.335	773.449
		884.57	438.63	884.57	782.66
		884.806	438.607	884.806	776.188
		885.041	440.508	885.041	778.585
		885.277	441.467	885.277	779
		885.512	441.972	885.512	770.085
		885.748	442.454	885.748	760.498
		885.984	442.538	885.984	765.039
		886.219	441.897	886.219	792.839
		886.455	441.062	886.455	790.592
		886.69	441.221	886.69	795.588
		886.926	441.626	886.926	803.538
		887.161	441.177	887.161	797.224
		887.397	440.733	887.397	791.905
		887.633	440.531	887.633	782.125
		887.868	440.525	887.868	788.732
		888.104	440.097	888.104	795.587
		888.339	438.339	888.339	779.89
		888.575	437.592	888.575	796.256
		888.81	436.347	888.81	784.105
		889.046	435.211	889.046	786.856
		889.281	434.799	889.281	802.064
		889.517	434.296	889.517	808.905
		889.753	434.398	889.753	775.166
		889.988	434.372	889.988	753.164
		890.224	433.573	890.224	767.295
		890.459	433.183	890.459	788.316
		890.695	433.389	890.695	775.638
		890.93	432.477	890.93	764.742
		891.166	431.048	891.166	797.015
		891.402	430.188	891.402	803.375
		891.637	429.464	891.637	789.133
		891.873	429.466	891.873	782.46
		892.108	429.151	892.108	791.258
		892.344	429.579	892.344	803.488
		892.58	429.618	892.58	806.7
		892.815	430.153	892.815	797.328
		893.051	430.85	893.051	778.055
		893.286	431.722	893.286	772.429
		893.522	430.955	893.522	799.72
		893.757	430.335	893.757	807.258
		893.993	430.767	893.993	800.861
		894.229	430.061	894.229	799.146
		894.464	429.508	894.464	800.444
		894.7	429.136	894.7	783.536
		894.935	429.253	894.935	774.018
		895.171	429.766	895.171	787.748
		895.406	430.075	895.406	818.72
		895.642	429.573	895.642	768.796
		895.878	428.716	895.878	786.732
		896.113	428.458	896.113	796.306
		896.349	429.184	896.349	786.233
		896.584	430.113	896.584	767.69
		896.82	430.688	896.82	787.795
		897.055	431.183	897.055	793.563
		897.291	431.776	897.291	797.577
		897.526	431.946	897.526	792.242
		897.762	431.007	897.762	779.483
		897.998	431.029	897.998	805.522
		898.233	431.829	898.233	790.34
		898.469	432.291	898.469	786.787
		898.704	432.502	898.704	780.374
		898.94	433.154	898.94	765.043
		899.175	433.159	899.175	785.956
		899.411	433.338	899.411	748.847
		899.647	433.96	899.647	763.625
		899.882	433.921	899.882	773.121
		900.118	433.138	900.118	748.09
		900.353	432.595	900.353	767.399
		900.589	432.017	900.589	783.157
		900.825	432.241	900.825	777.276
		901.06	432.768	901.06	768.757
		901.296	433.143	901.296	772.26
		901.531	432.668	901.531	788.853
		901.767	433.166	901.767	747.132
		902.002	432.893	902.002	756.485
		902.238	431.452	902.238	765.102
		902.474	429.214	902.474	756.717
		902.709	428.034	902.709	785.189
		902.945	427.801	902.945	790.691
		903.18	428.203	903.18	790.028
		903.416	427.068	903.416	786.688
		903.651	426.511	903.651	781.786
		903.887	426.952	903.887	774.078
		904.122	426.339	904.122	772.406
		904.358	425.727	904.358	794.645
		904.594	425.222	904.594	789.932
		904.829	425.674	904.829	772.186
		905.065	426.32	905.065	814.626
		905.3	426.885	905.3	790.173
		905.536	426.687	905.536	771.847
		905.771	425.737	905.771	775.839
		906.007	425.3	906.007	792
		906.243	425.303	906.243	790.118
		906.478	425.038	906.478	744.435
		906.714	425.367	906.714	772.455
		906.949	426.586	906.949	790.957
		907.185	427.079	907.185	786.475
		907.42	427.047	907.42	782.33
		907.656	427.606	907.656	771.559
		907.892	427.755	907.892	770.283
		908.127	427.191	908.127	780.072
		908.363	427.131	908.363	786.466
		908.598	428.287	908.598	778.331
		908.834	429.351	908.834	826.649
		909.07	429.182	909.07	794.31
		909.305	429.313	909.305	776.106
		909.541	430.545	909.541	788.019
		909.776	431.62	909.776	818.373
		910.012	431.527	910.012	838.51
		910.247	431.788	910.247	803.045
		910.483	431.464	910.483	785.794
		910.719	430.866	910.719	778.682
		910.954	429.932	910.954	767.797
		911.19	429.843	911.19	782.603
		911.425	430.57	911.425	791.263
		911.661	431.48	911.661	775.219
		911.896	432.348	911.896	769.858
		912.132	433.001	912.132	792.427
		912.367	432.529	912.367	794.845
		912.603	433.13	912.603	772.094
		912.839	433.032	912.839	783.013
		913.074	432.327	913.074	794.01
		913.31	432.039	913.31	794.142
		913.545	430.883	913.545	825.57
		913.781	429.922	913.781	775.206
		914.016	429.335	914.016	788.925
		914.252	428.816	914.252	805.09
		914.488	427.88	914.488	798.534
		914.723	426.762	914.723	796.626
		914.959	425.824	914.959	807.083
		915.194	425.137	915.194	798.627
		915.43	424.117	915.43	784.692
		915.665	423.772	915.665	784.952
		915.901	423.755	915.901	818.81
		916.137	423.361	916.137	796.542
		916.372	423.11	916.372	758.629
		916.608	424.305	916.608	776.289
		916.843	424.559	916.843	817.106
		917.079	425.1	917.079	804.275
		917.315	427.281	917.315	784.923
		917.55	429.009	917.55	782.291
		917.786	429.518	917.786	791.355
		918.021	428.993	918.021	797.515
		918.257	429.791	918.257	791.353
		918.492	431.117	918.492	816.355
		918.728	430.932	918.728	776.161
		918.963	431.295	918.963	774.879
		919.199	432.142	919.199	778.86
		919.435	432.506	919.435	754.379
		919.67	433.73	919.67	776.962
		919.906	435.873	919.906	810.556
		920.141	437.502	920.141	807.946
		920.377	438.486	920.377	788.229
		920.612	438.498	920.612	776.759
		920.848	438.279	920.848	793.198
		921.084	438.433	921.084	803.687
		921.319	437.927	921.319	788.818
		921.555	437.755	921.555	785.674
		921.79	437.346	921.79	802.68
		922.026	437.184	922.026	805.603
		922.261	436.655	922.261	784.279
		922.497	436.008	922.497	786.912
		922.733	434.92	922.733	789.35
		922.968	434.665	922.968	783.259
		923.204	434.714	923.204	775.194
		923.439	434.008	923.439	780.539
		923.675	433.027	923.675	786.369
		923.91	432.118	923.91	801.445
		924.146	431.664	924.146	802.45
		924.382	431.262	924.382	764.728
		924.617	431.328	924.617	803.475
		924.853	430.656	924.853	787.212
		925.088	430.062	925.088	784.586
		925.324	429.91	925.324	779.794
		925.56	430.411	925.56	751.826
		925.795	429.692	925.795	782.507
		926.031	429.187	926.031	768.032
		926.266	429.273	926.266	763.636
		926.502	429.106	926.502	774.571
		926.737	429.351	926.737	788.27
		926.973	429.668	926.973	769.193
		927.208	429.811	927.208	832.044
		927.444	430.129	927.444	800.92
		927.68	430.828	927.68	772.012
		927.915	432.044	927.915	787.039
		928.151	432.12	928.151	770.887
		928.386	432.356	928.386	801.746
		928.622	433.633	928.622	820.54
		928.857	434.815	928.857	808.574
		929.093	435.414	929.093	787.026
		929.329	435.613	929.329	805.049
		929.564	434.991	929.564	778.897
		929.8	434.979	929.8	789.741
		930.035	436.01	930.035	802.259
		930.271	436.172	930.271	812.186
		930.506	436.639	930.506	827.432
		930.742	436.548	930.742	825.313
		930.978	435.895	930.978	811.235
		931.213	434.795	931.213	810.295
		931.449	434.084	931.449	818.092
		931.684	433.618	931.684	820.75
		931.92	434.539	931.92	800.858
		932.155	435.799	932.155	823.173
		932.391	435.875	932.391	820.444
		932.627	435.428	932.627	813.774
		932.862	435.082	932.862	816.297
		933.098	435.192	933.098	799.635
		933.333	435.558	933.333	781.899
		933.569	435.698	933.569	769.354
		933.804	435.201	933.804	783.76
		934.04	435.932	934.04	815.891
		934.276	436.517	934.276	824.347
		934.511	436.064	934.511	808.99
		934.747	436.069	934.747	812.201
		934.982	437.263	934.982	812.281
		935.218	438.847	935.218	818.309
		935.453	439.374	935.453	848.334
		935.689	439.077	935.689	826.102
		935.925	439.912	935.925	810.347
		936.16	441.629	936.16	795.797
		936.396	443.089	936.396	796.337
		936.631	444.582	936.631	816.655
		936.867	445.558	936.867	799.676
		937.102	446.147	937.102	804.559
		937.338	446.871	937.338	795.46
		937.574	447.424	937.574	797.188
		937.809	446.925	937.809	815.661
		938.045	446.502	938.045	800.605
		938.28	445.952	938.28	807.019
		938.516	444.923	938.516	826.098
		938.751	445.147	938.751	832.798
		938.987	444.871	938.987	828.809
		939.223	443.722	939.223	842.789
		939.458	443.202	939.458	834.397
		939.694	442.619	939.694	840.311
		939.929	442.917	939.929	828.549
		940.165	443.354	940.165	817.785
		940.4	443.814	940.4	841.298
		940.636	443.53	940.636	826.739
		940.872	443.228	940.872	811.688
		941.107	443.966	941.107	836.611
		941.343	443.865	941.343	866.113
		941.578	444.471	941.578	856.608
		941.814	446.159	941.814	801.34
		942.049	447.669	942.049	816.385
		942.285	447.835	942.285	828.572
		942.521	447.776	942.521	827.476
		942.756	447.676	942.756	823.991
		942.992	448.082	942.992	851.324
		943.227	448.305	943.227	838.815
		943.463	448.384	943.463	846.878
		943.698	448.754	943.698	842.406
		943.934	448.739	943.934	825.541
		944.17	448.135	944.17	823.862
		944.405	447.78	944.405	856.229
		944.641	448.542	944.641	825.916
		944.876	450.412	944.876	826.026
		945.112	451.244	945.112	836.056
		945.347	451.566	945.347	812.417
		945.583	452.776	945.583	810.798
		945.819	453.449	945.819	828.739
		946.054	453.559	946.054	838.515
		946.29	453.535	946.29	844.147
		946.525	453.7	946.525	851.279
		946.761	453.81	946.761	857.786
		946.996	453.964	946.996	845.473
		947.232	454.086	947.232	824.513
		947.468	454.121	947.468	825.792
		947.703	455.069	947.703	846.44
		947.939	455.354	947.939	851.622
		948.174	455.739	948.174	851.622
		948.41	456.395	948.41	824.124
		948.645	456.439	948.645	839.491
		948.881	456.025	948.881	858.661
		949.117	455.263	949.117	822.764
		949.352	455.009	949.352	847.987
		949.588	455.014	949.588	852.433
		949.823	455.707	949.823	856.494
		950.059	456.68	950.059	853.984
		950.294	456.422	950.294	845.14
		950.53	456.104	950.53	856.531
		950.766	455.55	950.766	868.357
		951.001	453.998	951.001	855.12
		951.237	452.744	951.237	848.863
		951.472	453.491	951.472	857.27
		951.708	454.111	951.708	859.397
		951.943	454.007	951.943	852.379
		952.179	453.973	952.179	875.199
		952.415	453.549	952.415	874.316
		952.65	453.451	952.65	849.298
		952.886	454.004	952.886	825.822
		953.121	455.153	953.121	833.148
		953.357	456.762	953.357	844.518
		953.592	458.479	953.592	861.363
		953.828	459.836	953.828	872.409
		954.064	460.879	954.064	871.627
		954.299	461.905	954.299	869.691
		954.535	462.718	954.535	863.34
		954.77	463.596	954.77	846.931
		955.006	464.526	955.006	852.796
		955.241	464.99	955.241	868.479
		955.477	464.965	955.477	844.049
		955.713	464.472	955.713	853.315
		955.948	464.588	955.948	851.434
		956.184	466.065	956.184	845.815
		956.419	467.21	956.419	839.119
		956.655	467.229	956.655	835.053
		956.89	466.672	956.89	851.032
		957.126	466.708	957.126	867.569
		957.362	467.11	957.362	890.794
		957.597	467.656	957.597	899.315
		957.833	467.774	957.833	886.966
		958.068	468.869	958.068	882.079
		958.304	470.057	958.304	848.34
		958.539	470.474	958.539	875.5
		958.775	469.93	958.775	879.692
		959.011	468.519	959.011	863.33
		959.246	468.707	959.246	885.479
		959.482	470.232	959.482	877.84
		959.717	471.009	959.717	859.759
		959.953	471.806	959.953	873.482
		960.188	473.696	960.188	892.681
		960.424	474.809	960.424	884.392
		960.66	474.291	960.66	864.021
		960.895	473.902	960.895	873.247
		961.131	474.629	961.131	882.577
		961.366	474.845	961.366	865.231
		961.602	476.073	961.602	845.523
		961.837	476.723	961.837	902.265
		962.073	476.847	962.073	881.383
		962.309	477.563	962.309	862.832
		962.544	477.765	962.544	873.362
		962.78	477.835	962.78	895.993
		963.015	477.861	963.015	896.746
		963.251	478.244	963.251	879.631
		963.486	478.929	963.486	872.138
		963.722	477.796	963.722	892.792
		963.958	477.826	963.958	902.474
		964.193	477.281	964.193	882.033
		964.429	476.986	964.429	874.189
		964.664	477.928	964.664	892.793
		964.9	479.341	964.9	884.793
		965.135	479.768	965.135	896.657
		965.371	479.831	965.371	922.263
		965.607	480.21	965.607	917.465
		965.842	481.258	965.842	909.819
		966.078	482.582	966.078	883.434
		966.313	483.443	966.313	888.608
		966.549	484.473	966.549	895.754
		966.784	485.188	966.784	880.031
		967.02	486.183	967.02	904.497
		967.256	487.052	967.256	860.547
		967.491	487.885	967.491	867.539
		967.727	488.706	967.727	878.806
		967.962	490.187	967.962	872.92
		968.198	491.642	968.198	872.8
		968.433	491.698	968.433	878.002
		968.669	491.602	968.669	858.56
		968.905	492.415	968.905	867.389
		969.14	493.516	969.14	900.147
		969.376	493.924	969.376	923.766
		969.611	494.467	969.611	895.525
		969.847	495.209	969.847	910.551
		970.082	495.751	970.082	900.973
		970.318	496.189	970.318	906.378
		970.554	496.886	970.554	922.653
		970.789	496.382	970.789	866.175
		971.025	495.986	971.025	887.899
		971.26	496.156	971.26	913.941
		971.496	496.337	971.496	920.346
		971.731	495.622	971.731	905.743
		971.967	494.83	971.967	885.091
		972.203	494.45	972.203	885.908
		972.438	493.753	972.438	904.092
		972.674	492.923	972.674	922.877
		972.909	493.484	972.909	928.237
		973.145	492.217	973.145	920.379
		973.38	491.679	973.38	923.969
		973.616	491.249	973.616	908.314
		973.852	490.018	973.852	927.774
		974.087	489.442	974.087	946.209
		974.323	489.838	974.323	943.477
		974.558	489.209	974.558	919.15
		974.794	488.171	974.794	920.79
		975.029	487.342	975.029	941.653
		975.265	486.751	975.265	949.272
		975.501	486.305	975.501	932.749
		975.736	485.666	975.736	906.077
		975.972	485.658	975.972	923.53
		976.207	486.019	976.207	921.605
		976.443	485.756	976.443	920.767
		976.678	486.124	976.678	899.432
		976.914	485.907	976.914	873.374
		977.15	485.774	977.15	878.155
		977.385	486.525	977.385	872.748
		977.621	487.651	977.621	886.076
		977.856	488.446	977.856	903.256
		978.092	490.001	978.092	911.717
		978.327	490.214	978.327	913.556
		978.563	490.477	978.563	942.141
		978.799	491.49	978.799	916.85
		979.034	493.114	979.034	913.06
		979.27	495.47	979.27	909.238
		979.505	495.457	979.505	899.145
		979.741	495.188	979.741	893.374
		979.976	495.287	979.976	915.536
		980.212	495.594	980.212	927.061
		980.448	495.66	980.448	921.974
		980.683	494.692	980.683	926.198
		980.919	495.533	980.919	945.706
		981.154	496.04	981.154	923.646
		981.39	495.887	981.39	932.519
		981.625	495.467	981.625	939.674
		981.861	493.736	981.861	921.608
		982.097	493.415	982.097	897.398
		982.332	493.929	982.332	907.689
		982.568	493.983	982.568	908.51
		982.803	493.611	982.803	942.059
		983.039	493.911	983.039	948.97
		983.274	494.093	983.274	950.213
		983.51	494.112	983.51	957.992
		983.746	494.653	983.746	924.639
		983.981	495.122	983.981	950.461
		984.217	494.978	984.217	945.853
		984.452	495.417	984.452	942.949
		984.688	496.233	984.688	942.466
		984.923	497.34	984.923	928.386
		985.159	497.905	985.159	947.28
		985.395	498.66	985.395	944.61
		985.63	500.938	985.63	922.451
		985.866	502.366	985.866	910.916
		986.101	501.992	986.101	924.303
		986.337	501.924	986.337	936.936
		986.572	502.682	986.572	944.323
		986.808	503.799	986.808	950.44
		987.044	505.092	987.044	947.384
		987.279	505.577	987.279	943.453
		987.515	506.889	987.515	949.309
		987.75	508.477	987.75	934.588
		987.986	509.107	987.986	932.723
		988.221	508.009	988.221	930.966
		988.457	506.649	988.457	937.43
		988.693	506.241	988.693	947.804
		988.928	505.482	988.928	936.329
		989.164	504.107	989.164	961.495
		989.399	502.575	989.399	927.791
		989.635	501.564	989.635	927.744
		989.87	501.355	989.87	941.503
		990.106	500.394	990.106	920.96
		990.342	499.23	990.342	937.629
		990.577	498.46	990.577	966.626
		990.813	498.184	990.813	944.281
		991.048	498.452	991.048	916.519
		991.284	498.817	991.284	913.274
		991.519	498.291	991.519	926.171
		991.755	497.662	991.755	914.971
		991.991	497.578	991.991	931.034
		992.226	497.548	992.226	951.247
		992.462	497.168	992.462	956.976
		992.697	496.951	992.697	943.443
		992.933	496.747	992.933	940.155
		993.168	497.019	993.168	940.485
		993.404	497.946	993.404	930.4
		993.64	497.764	993.64	934.213
		993.875	498.559	993.875	939.901
		994.111	499.844	994.111	913.612
		994.346	501.15	994.346	921.525
		994.582	501.852	994.582	931.831
		994.817	501.424	994.817	932.123
		995.053	500.214	995.053	942.46
		995.289	501.401	995.289	961.017
		995.524	502.143	995.524	929.249
		995.76	502.196	995.76	945.75
		995.995	502.597	995.995	962.541
		996.231	503.082	996.231	937.868
		996.466	503.477	996.466	903.077
		996.702	504.088	996.702	913.38
		996.938	504.467	996.938	924.535
		997.173	504.795	997.173	945.207
		997.409	505.81	997.409	942.744
		997.644	505.797	997.644	929.444
		997.88	506.24	997.88	921.349
		998.115	506.745	998.115	928.549
		998.351	507.366	998.351	944.18
		998.587	508.251	998.587	898.441
		998.822	509.211	998.822	914.293
		999.058	509.19	999.058	942.082
		999.293	508.695	999.293	921.332
		999.529	508.516	999.529	949.315
		999.764	508.941	999.764	928.17
		1000	509.42	1000	946.067
		1000.24	509.719	1000.24	954.898
		1000.47	507.756	1000.47	946.252
		1000.71	506.341	1000.71	948.729
		1000.94	506.188	1000.94	968.481
		1001.18	506.844	1001.18	931.944
		1001.41	507.33	1001.41	934.69
		1001.65	506.129	1001.65	950.227
		1001.88	505.702	1001.88	947.69
		1002.12	505.325	1002.12	935.066
		1002.36	504.286	1002.36	939.982
		1002.59	503.511	1002.59	931.612
		1002.83	505.077	1002.83	929.659
		1003.06	504.73	1003.06	920.309
		1003.3	504.748	1003.3	899.759
		1003.53	504.323	1003.53	960.999
		1003.77	503.679	1003.77	980.874
		1004	503.411	1004	935.424
		1004.24	503.395	1004.24	913.917
		1004.48	503.386	1004.48	928.156
		1004.71	503.534	1004.71	916
		1004.95	504.338	1004.95	916
		1005.18	505.224	1005.18	907.526
		1005.42	505.862	1005.42	918.303
		1005.65	507.445	1005.65	928.746
		1005.89	508.432	1005.89	931.883
		1006.12	508.741	1006.12	965.616
		1006.36	509.535	1006.36	957.69
		1006.6	510.666	1006.6	970.258
		1006.83	510.378	1006.83	970.921
		1007.07	508.928	1007.07	963.887
		1007.3	507.937	1007.3	965.88
		1007.54	507.025	1007.54	965.057
		1007.77	505.765	1007.77	928.175
		1008.01	504.233	1008.01	921.728
		1008.25	503.755	1008.25	945.181
		1008.48	504.168	1008.48	966.779
		1008.72	504.318	1008.72	944.937
		1008.95	504.186	1008.95	944.113
		1009.19	503.436	1009.19	961.063
		1009.42	502.683	1009.42	966.193
		1009.66	503.353	1009.66	956.498
		1009.89	503.571	1009.89	945.298
		1010.13	502.904	1010.13	960.209
		1010.37	501.64	1010.37	983.802
		1010.6	500.335	1010.6	957.149
		1010.84	500.64	1010.84	926.887
		1011.07	500.285	1011.07	936.026
		1011.31	500.241	1011.31	986.179
		1011.54	500.976	1011.54	955.226
		1011.78	502.055	1011.78	929.683
		1012.01	501.927	1012.01	946.637
		1012.25	502.802	1012.25	959.685
		1012.49	502.509	1012.49	950.602
		1012.72	502.775	1012.72	932.177
		1012.96	502.849	1012.96	923.621
		1013.19	502.926	1013.19	955.665
		1013.43	503.535	1013.43	956.739
		1013.66	503.469	1013.66	951.159
		1013.9	504.966	1013.9	950.032
		1014.13	506.03	1014.13	923.026
		1014.37	507.41	1014.37	933.746
		1014.61	508.705	1014.61	944.466
		1014.84	507.792	1014.84	943.573
		1015.08	506.941	1015.08	943.895
		1015.31	507.895	1015.31	952.365
		1015.55	507.365	1015.55	940.307
		1015.78	505.686	1015.78	939.696
		1016.02	505.015	1016.02	960.068
		1016.25	505.488	1016.25	962.209
		1016.49	506.613	1016.49	952.036
		1016.73	507.74	1016.73	953.035
		1016.96	508.221	1016.96	933.239
		1017.2	508.509	1017.2	951.604
		1017.43	508.517	1017.43	949.585
		1017.67	507.853	1017.67	935.791
		1017.9	508.058	1017.9	929.365
		1018.14	508.546	1018.14	944.933
		1018.37	509.047	1018.37	949.058
		1018.61	509.92	1018.61	944.168
		1018.85	510.383	1018.85	956.972
		1019.08	510.562	1019.08	959.708
		1019.32	510.42	1019.32	945.579
		1019.55	510.878	1019.55	958.053
		1019.79	510.435	1019.79	960.54
		1020.02	509.662	1020.02	962.091
		1020.26	509.7	1020.26	975.07
		1020.49	510.631	1020.49	965.013
		1020.73	509.88	1020.73	921.467
		1020.97	509.938	1020.97	940.137
		1021.2	509.794	1021.2	963.935
		1021.44	509.094	1021.44	951.372
		1021.67	508.765	1021.67	933.485
		1021.91	508.275	1021.91	927.563
		1022.14	508.509	1022.14	934.552
		1022.38	508.454	1022.38	938.679
		1022.61	507.923	1022.61	929.532
		1022.85	508.321	1022.85	929.58
		1023.09	508.164	1023.09	940.381
		1023.32	508.192	1023.32	959.786
		1023.56	507.424	1023.56	978.427
		1023.79	506.473	1023.79	937.97
		1024.03	506.772	1024.03	933.728
		1024.26	507.643	1024.26	955.984
		1024.5	507.113	1024.5	950.554
		1024.73	507.682	1024.73	932.809
		1024.97	508.483	1024.97	1006.68
		1025.21	509.693	1025.21	962.9
		1025.44	510.425	1025.44	957.267
		1025.68	509.129	1025.68	927.706
		1025.91	506.936	1025.91	925.828
		1026.15	505.476	1026.15	971.574
		1026.38	505.037	1026.38	951.987
		1026.62	504.724	1026.62	943.415
		1026.86	505.193	1026.86	974.035
		1027.09	506.165	1027.09	985.191
		1027.33	506.65	1027.33	965.291
		1027.56	506.929	1027.56	935.563
		1027.8	507.001	1027.8	938.867
		1028.03	506.383	1028.03	978.832
		1028.27	505.735	1028.27	971.296
		1028.5	505.783	1028.5	963.958
		1028.74	505.867	1028.74	958.449
		1028.98	505.373	1028.98	937.125
		1029.21	505.922	1029.21	961.195
		1029.45	506.464	1029.45	978.287
		1029.68	506.189	1029.68	978.845
		1029.92	508.386	1029.92	962.765
		1030.15	510.051	1030.15	944.871
		1030.39	510.885	1030.39	948.744
		1030.62	511.337	1030.62	981.282
		1030.86	512.534	1030.86	971.026
		1031.1	513.628	1031.1	963.535
		1031.33	512.768	1031.33	976.493
		1031.57	512.698	1031.57	992.423
		1031.8	513.679	1031.8	967.143
		1032.04	514.268	1032.04	969.634
		1032.27	514.823	1032.27	974.67
		1032.51	515.622	1032.51	968.808
		1032.74	515.748	1032.74	974.772
		1032.98	516.634	1032.98	993.502
		1033.22	517.596	1033.22	978.936
		1033.45	518.454	1033.45	976.445
		1033.69	519.079	1033.69	979.819
		1033.92	519.027	1033.92	968.907
		1034.16	519.424	1034.16	951.658
		1034.39	517.867	1034.39	949.386
		1034.63	515.661	1034.63	985.446
		1034.86	514.735	1034.86	986.761
		1035.1	514.868	1035.1	996.206
		1035.34	515.589	1035.34	983.309
		1035.57	516.782	1035.57	970.287
		1035.81	517.018	1035.81	979.582
		1036.04	516.807	1036.04	962.213
		1036.28	516.131	1036.28	976.071
		1036.51	515.473	1036.51	988.1
		1036.75	514.76	1036.75	990.212
		1036.98	514.638	1036.98	989.943
		1037.22	514.804	1037.22	997.244
		1037.46	515.775	1037.46	998.906
		1037.69	516.603	1037.69	972.343
		1037.93	516.085	1037.93	1002.97
		1038.16	516.681	1038.16	1013.58
		1038.4	517.876	1038.4	996.076
		1038.63	519.322	1038.63	996.113
		1038.87	520.867	1038.87	1008
		1039.1	521.247	1039.1	1037.95
		1039.34	520.68	1039.34	1007.04
		1039.58	520.383	1039.58	999.997
		1039.81	520.792	1039.81	1028.39
		1040.05	520.063	1040.05	1024.72
		1040.28	518.628	1040.28	965.165
		1040.52	519.46	1040.52	993.279
		1040.75	520.864	1040.75	991.739
		1040.99	521.55	1040.99	978.327
		1041.22	521.956	1041.22	976.011
		1041.46	522.755	1041.46	985.091
		1041.7	523.676	1041.7	978.438
		1041.93	525.057	1041.93	988.84
		1042.17	525.149	1042.17	1020.49
		1042.4	524.561	1042.4	1025.11
		1042.64	523.679	1042.64	994.446
		1042.87	523.403	1042.87	977.231
		1043.11	523.34	1043.11	954.773
		1043.35	523.058	1043.35	976.916
		1043.58	523.697	1043.58	1006.47
		1043.82	524.242	1043.82	1012.17
		1044.05	525.102	1044.05	1007.82
		1044.29	524.988	1044.29	1053.69
		1044.52	524.824	1044.52	1007.83
		1044.76	524.121	1044.76	1001.32
		1044.99	524.637	1044.99	1007.48
		1045.23	525.426	1045.23	1013.13
		1045.47	525.907	1045.47	1007.42
		1045.7	527.077	1045.7	982.3
		1045.94	528.286	1045.94	1030.88
		1046.17	528.773	1046.17	1018.91
		1046.41	529.235	1046.41	1019.97
		1046.64	529.281	1046.64	1032.44
		1046.88	530.183	1046.88	1028.97
		1047.11	530.111	1047.11	988.518
		1047.35	530.618	1047.35	1022.94
		1047.59	530.897	1047.59	1032.15
		1047.82	531.33	1047.82	1027.46
		1048.06	532.242	1048.06	1024.73
		1048.29	533.352	1048.29	1028.13
		1048.53	533.35	1048.53	1016.6
		1048.76	533.38	1048.76	1014.41
		1049	533.659	1049	1020.5
		1049.23	534.15	1049.23	1028.38
		1049.47	534.624	1049.47	1036.61
		1049.71	536.134	1049.71	1045.35
		1049.94	535.983	1049.94	1053.59
		1050.18	535.589	1050.18	1048.91
		1050.41	536.386	1050.41	1002.46
		1050.65	537.27	1050.65	1005.42
		1050.88	537.741	1050.88	1029.74
		1051.12	537.692	1051.12	1031.85
		1051.35	538.526	1051.35	1051
		1051.59	539.521	1051.59	1025.7
		1051.83	540.369	1051.83	990.672
		1052.06	540.822	1052.06	992.256
		1052.3	541.322	1052.3	1024.96
		1052.53	540.562	1052.53	1059.19
		1052.77	539.69	1052.77	1069.95
		1053	540.063	1053	1030.49
		1053.24	540.401	1053.24	1005.28
		1053.47	541.749	1053.47	1011.12
		1053.71	542.87	1053.71	1040.05
		1053.95	542.843	1053.95	1061.05
		1054.18	541.918	1054.18	1021.06
		1054.42	541.232	1054.42	1050.62
		1054.65	541.883	1054.65	1051.97
		1054.89	542.62	1054.89	1057.09
		1055.12	542.899	1055.12	1056.03
		1055.36	542.4	1055.36	1039.51
		1055.59	542.988	1055.59	1044.02
		1055.83	543.365	1055.83	1055.37
		1056.07	543.076	1056.07	1056.29
		1056.3	544.304	1056.3	1069.34
		1056.54	544.931	1056.54	1081.87
		1056.77	545.292	1056.77	1074.66
		1057.01	545.877	1057.01	1050
		1057.24	545.041	1057.24	1046.33
		1057.48	543.17	1057.48	1055.96
		1057.71	542.494	1057.71	1062.83
		1057.95	542.436	1057.95	1047.81
		1058.19	542.314	1058.19	1021.48
		1058.42	542.678	1058.42	1052.59
		1058.66	544.017	1058.66	1047.56
		1058.89	544.299	1058.89	1046.88
		1059.13	545.307	1059.13	1052.11
		1059.36	546.083	1059.36	1062.85
		1059.6	546.48	1059.6	1071.87
		1059.84	546.517	1059.84	1061.94
		1060.07	546.679	1060.07	1057.44
		1060.31	546.326	1060.31	1045.26
		1060.54	544.563	1060.54	1053.44
		1060.78	543.033	1060.78	1059.2
		1061.01	542.529	1061.01	1044.21
		1061.25	543.039	1061.25	1035.36
		1061.48	544.117	1061.48	1099.05
		1061.72	544.856	1061.72	1071.33
		1061.96	545.497	1061.96	1058.02
		1062.19	546.608	1062.19	1058.85
		1062.43	546.811	1062.43	1064.83
		1062.66	547.098	1062.66	1107.88
		1062.9	547.63	1062.9	1077.54
		1063.13	547.77	1063.13	1064.46
		1063.37	548.687	1063.37	1050.79
		1063.6	550.466	1063.6	1060.56
		1063.84	550.628	1063.84	1085.94
		1064.08	550.506	1064.08	1062.73
		1064.31	551.408	1064.31	1064.71
		1064.55	553.112	1064.55	1070.01
		1064.78	553.842	1064.78	1074
		1065.02	555.186	1065.02	1050.57
		1065.25	556.593	1065.25	1032.02
		1065.49	557.053	1065.49	1107.33
		1065.72	557.333	1065.72	1103.16
		1065.96	557.925	1065.96	1115.26
		1066.2	557.76	1066.2	1102.52
		1066.43	557.639	1066.43	1077.24
		1066.67	558.516	1066.67	1069.25
		1066.9	559.383	1066.9	1098.83
		1067.14	560.606	1067.14	1098.07
		1067.37	561.479	1067.37	1121.81
		1067.61	562.231	1067.61	1100.38
		1067.84	562.962	1067.84	1093.02
		1068.08	563.05	1068.08	1107.46
		1068.32	563.325	1068.32	1092.06
		1068.55	563.364	1068.55	1062.25
		1068.79	563.254	1068.79	1078.01
		1069.02	563.557	1069.02	1075.32
		1069.26	563.413	1069.26	1079.8
		1069.49	563.275	1069.49	1095.48
		1069.73	563.914	1069.73	1099.2
		1069.96	565.401	1069.96	1096.24
		1070.2	565.952	1070.2	1086.71
		1070.44	565.735	1070.44	1099.27
		1070.67	564.811	1070.67	1102.89
		1070.91	564.775	1070.91	1102.49
		1071.14	564.16	1071.14	1121.81
		1071.38	562.263	1071.38	1116.93
		1071.61	561.843	1071.61	1101.04
		1071.85	560.799	1071.85	1094.08
		1072.08	558.863	1072.08	1078.56
		1072.32	557.891	1072.32	1076.01
		1072.56	556.483	1072.56	1101.96
		1072.79	555.015	1072.79	1102.57
		1073.03	554.368	1073.03	1112.55
		1073.26	553.311	1073.26	1095.51
		1073.5	552.142	1073.5	1087.13
		1073.73	551.434	1073.73	1096.63
		1073.97	550.671	1073.97	1119.01
		1074.2	549.077	1074.2	1150.07
		1074.44	547.228	1074.44	1136.23
		1074.68	545.98	1074.68	1112.3
		1074.91	545.742	1074.91	1104.97
		1075.15	544.713	1075.15	1110.54
		1075.38	544.225	1075.38	1123.05
		1075.62	544.187	1075.62	1120.81
		1075.85	544.104	1075.85	1148.2
		1076.09	544.387	1076.09	1144.17
		1076.33	544.5	1076.33	1132.63
		1076.56	545.604	1076.56	1121.86
		1076.8	546.607	1076.8	1118.55
		1077.03	547.297	1077.03	1134.25
		1077.27	547.663	1077.27	1160.6
		1077.5	547.359	1077.5	1148.21
		1077.74	547.143	1077.74	1153.14
		1077.97	547.574	1077.97	1147.71
		1078.21	547.698	1078.21	1140.01
		1078.45	547.844	1078.45	1144.03
		1078.68	548.13	1078.68	1143.94
		1078.92	548.354	1078.92	1140.62
		1079.15	547.974	1079.15	1148.79
		1079.39	548.149	1079.39	1163.32
		1079.62	548.284	1079.62	1128.15
		1079.86	547.647	1079.86	1149.57
		1080.09	547.061	1080.09	1137.92
		1080.33	548.137	1080.33	1131.05
		1080.57	548.264	1080.57	1139.9
		1080.8	546.867	1080.8	1152.17
		1081.04	546.16	1081.04	1181.27
		1081.27	546.008	1081.27	1173.78
		1081.51	544.87	1081.51	1149.59
		1081.74	544.463	1081.74	1143.1
		1081.98	543.341	1081.98	1140.17
		1082.21	542.847	1082.21	1140.21
		1082.45	542.717	1082.45	1166.92
		1082.69	542.656	1082.69	1165.9
		1082.92	542.775	1082.92	1156.94
		1083.16	541.54	1083.16	1147.3
		1083.39	541.079	1083.39	1178.38
		1083.63	541.494	1083.63	1174.62
		1083.86	541.568	1083.86	1163
		1084.1	540.15	1084.1	1162.14
		1084.33	539.613	1084.33	1156.51
		1084.57	539.88	1084.57	1166.39
		1084.81	539.349	1084.81	1169.18
		1085.04	539.555	1085.04	1184.82
		1085.28	539.921	1085.28	1186.66
		1085.51	539.671	1085.51	1189.84
		1085.75	539.427	1085.75	1188.85
		1085.98	538.462	1085.98	1175.01
		1086.22	537.982	1086.22	1191.17
		1086.45	536.817	1086.45	1162.26
		1086.69	535.21	1086.69	1193.64
		1086.93	534.571	1086.93	1196.6
		1087.16	534.486	1087.16	1171.22
		1087.4	534.429	1087.4	1181.48
		1087.63	533.477	1087.63	1170.86
		1087.87	532.174	1087.87	1200.67
		1088.1	531.733	1088.1	1189.17
		1088.34	532.218	1088.34	1189.3
		1088.57	531.567	1088.57	1197.36
		1088.81	530.682	1088.81	1185.11
		1089.05	529.729	1089.05	1179.74
		1089.28	528.236	1089.28	1169.2
		1089.52	525.575	1089.52	1174.34
		1089.75	524.336	1089.75	1185.05
		1089.99	524.191	1089.99	1195.2
		1090.22	523.896	1090.22	1203.01
		1090.46	522.503	1090.46	1195.6
		1090.69	522.087	1090.69	1180.43
		1090.93	521.817	1090.93	1183.7
		1091.17	521.672	1091.17	1195.4
		1091.4	521.649	1091.4	1199.32
		1091.64	522.503	1091.64	1187.7
		1091.87	522.612	1091.87	1177.22
		1092.11	520.784	1092.11	1173.83
		1092.34	520.07	1092.34	1187.46
		1092.58	520.584	1092.58	1203.56
		1092.82	519.365	1092.82	1206.45
		1093.05	518.207	1093.05	1196.97
		1093.29	518.034	1093.29	1199.47
		1093.52	518.175	1093.52	1219.32
		1093.76	517.604	1093.76	1214.22
		1093.99	518.001	1093.99	1210.33
		1094.23	518.573	1094.23	1221.03
		1094.46	517.651	1094.46	1224.92
		1094.7	517.379	1094.7	1238.77
		1094.94	516.431	1094.94	1235.03
		1095.17	515.926	1095.17	1208.15
		1095.41	515.106	1095.41	1194.67
		1095.64	515.611	1095.64	1215.7
		1095.88	515.702	1095.88	1238.23
		1096.11	515.358	1096.11	1181.78
		1096.35	514.501	1096.35	1210.72
		1096.58	513.533	1096.58	1242.71
		1096.82	513.275	1096.82	1236.56
		1097.06	512.925	1097.06	1201.94
		1097.29	512.85	1097.29	1218.54
		1097.53	510.882	1097.53	1243.5
		1097.76	508.785	1097.76	1237.71
		1098	506.955	1098	1213.58
		1098.23	506.928	1098.23	1211.7
		1098.47	506.713	1098.47	1254.77
		1098.7	506.072	1098.7	1246.47
		1098.94	506.34	1098.94	1246
		1099.18	506.966	1099.18	1260.73
		1099.41	507.253	1099.41	1239.07
		1099.65	509.292	1099.65	1207.37
		1099.88	508.567	1099.88	1230.21
		1100.12	508.414	1100.12	1254.01
		1100.35	509.808	1100.35	1247.89
		1100.59	510.881	1100.59	1223.86
		1100.82	510.222	1100.82	1221.37
		1101.06	510.124	1101.06	1236.75
		1101.3	510.983	1101.3	1235.82
		1101.53	513.246	1101.53	1274.32
		1101.77	513.275	1101.77	1250.57
		1102	513.111	1102	1257.66
		1102.24	513.746	1102.24	1269.19
		1102.47	514.672	1102.47	1266.84
		1102.71	516.055	1102.71	1261.83
		1102.94	517.8	1102.94	1246.05
		1103.18	518.601	1103.18	1268.58
		1103.42	518.075	1103.42	1258.62
		1103.65	520.051	1103.65	1231.21
		1103.89	520.958	1103.89	1219.81
		1104.12	522.059	1104.12	1247.6
		1104.36	523.034	1104.36	1258.4
		1104.59	523.924	1104.59	1246.09
		1104.83	523.818	1104.83	1258.13
		1105.06	523.535	1105.06	1268.91
		1105.3	523.858	1105.3	1254.53
		1105.54	524.641	1105.54	1227.54
		1105.77	525.796	1105.77	1232.52
		1106.01	525.995	1106.01	1245.83
		1106.24	526.112	1106.24	1224.94
		1106.48	525.029	1106.48	1199.7
		1106.71	525.151	1106.71	1204.08
		1106.95	525.85	1106.95	1233.17
		1107.18	526.169	1107.18	1224.85
		1107.42	525.73	1107.42	1251.69
		1107.66	526.461	1107.66	1265.69
		1107.89	528.1	1107.89	1270
		1108.13	529.447	1108.13	1278.28
		1108.36	529.68	1108.36	1284.01
		1108.6	529.722	1108.6	1231.38
		1108.83	528.52	1108.83	1229.86
		1109.07	530.683	1109.07	1248.8
		1109.31	533.4	1109.31	1257.98
		1109.54	532.891	1109.54	1245.18
		1109.78	532.652	1109.78	1234.37
		1110.01	532.516	1110.01	1226.88
		1110.25	532.676	1110.25	1228.42
		1110.48	533.806	1110.48	1261.23
		1110.72	532.872	1110.72	1273.11
		1110.95	531.881	1110.95	1228.82
		1111.19	532.848	1111.19	1217.17
		1111.43	533.989	1111.43	1293.57
		1111.66	534.922	1111.66	1262.35
		1111.9	535.125	1111.9	1277.33
		1112.13	534.762	1112.13	1303.27
		1112.37	534.345	1112.37	1272.23
		1112.6	534.865	1112.6	1289.98
		1112.84	534.105	1112.84	1322.11
		1113.07	534.078	1113.07	1302.72
		1113.31	534.275	1113.31	1285.76
		1113.55	535.898	1113.55	1294.02
		1113.78	536.815	1113.78	1308.91
		1114.02	536.075	1114.02	1257.32
		1114.25	536.81	1114.25	1258.43
		1114.49	537.757	1114.49	1283.41
		1114.72	537.963	1114.72	1291.28
		1114.96	537.023	1114.96	1278.26
		1115.19	537.094	1115.19	1266.93
		1115.43	537.475	1115.43	1287.74
		1115.67	538.622	1115.67	1267.88
		1115.9	538.982	1115.9	1276.72
		1116.14	539.015	1116.14	1257.5
		1116.37	539.064	1116.37	1246.63
		1116.61	539.693	1116.61	1290.75
		1116.84	540.624	1116.84	1304.89
		1117.08	540.531	1117.08	1281.59
		1117.31	539.909	1117.31	1275.36
		1117.55	540.119	1117.55	1302.7
		1117.79	540.466	1117.79	1304.77
		1118.02	541.217	1118.02	1242.82
		1118.26	540.47	1118.26	1257.59
		1118.49	538.973	1118.49	1298.46
		1118.73	539.7	1118.73	1279.34
		1118.96	539.947	1118.96	1289.39
		1119.2	540.745	1119.2	1317.69
		1119.43	540.504	1119.43	1309.38
		1119.67	539.957	1119.67	1265.24
		1119.91	539.895	1119.91	1297.33
		1120.14	541.13	1120.14	1301.12
		1120.38	541.927	1120.38	1300.12
		1120.61	541.588	1120.61	1295.4
		1120.85	540.67	1120.85	1283.24
		1121.08	539.428	1121.08	1288.24
		1121.32	538.735	1121.32	1288.06
		1121.55	539.214	1121.55	1302.31
		1121.79	539.446	1121.79	1291.09
		1122.03	540.513	1122.03	1280.57
		1122.26	542.92	1122.26	1300.74
		1122.5	545.122	1122.5	1299.37
		1122.73	545.659	1122.73	1323.98
		1122.97	545.966	1122.97	1315.55
		1123.2	547.763	1123.2	1312.77
		1123.44	548.99	1123.44	1315.93
		1123.67	549.223	1123.67	1315.33
		1123.91	550.311	1123.91	1327.28
		1124.15	552.037	1124.15	1258.28
		1124.38	552.259	1124.38	1242.01
		1124.62	552.473	1124.62	1255.98
		1124.85	552.504	1124.85	1284.36
		1125.09	551.692	1125.09	1312.42
		1125.32	550.649	1125.32	1319.15
		1125.56	550.758	1125.56	1271.98
		1125.8	551.008	1125.8	1289.55
		1126.03	550.531	1126.03	1287.54
		1126.27	550.559	1126.27	1292.27
		1126.5	550.493	1126.5	1327.1
		1126.74	550.226	1126.74	1323.38
		1126.97	550.441	1126.97	1341.17
		1127.21	549.139	1127.21	1347.55
		1127.44	548.087	1127.44	1311.91
		1127.68	547.623	1127.68	1282.42
		1127.92	548.18	1127.92	1293.97
		1128.15	547.819	1128.15	1309.11
		1128.39	547.649	1128.39	1312.46
		1128.62	548.2	1128.62	1300.41
		1128.86	547.564	1128.86	1305.36
		1129.09	546.057	1129.09	1322.52
		1129.33	543.666	1129.33	1336.97
		1129.56	541.832	1129.56	1337.15
		1129.8	540.467	1129.8	1295.19
		1130.04	540.238	1130.04	1319.71
		1130.27	541.09	1130.27	1327.24
		1130.51	541.88	1130.51	1330.91
		1130.74	543.39	1130.74	1340.55
		1130.98	544.633	1130.98	1334.37
		1131.21	545.966	1131.21	1367.18
		1131.45	546.662	1131.45	1334.52
		1131.68	547.821	1131.68	1289.84
		1131.92	549.868	1131.92	1292.96
		1132.16	551.702	1132.16	1339.73
		1132.39	552.118	1132.39	1359.91
		1132.63	552.773	1132.63	1348.23
		1132.86	553.387	1132.86	1347.75
		1133.1	553.324	1133.1	1322.14
		1133.33	553.834	1133.33	1331.68
		1133.57	555.601	1133.57	1362.1
		1133.8	556.634	1133.8	1333.78
		1134.04	557.487	1134.04	1268.41
		1134.28	558.947	1134.28	1355.25
		1134.51	560.702	1134.51	1356.29
		1134.75	561.871	1134.75	1315.67
		1134.98	562.212	1134.98	1303.62
		1135.22	562.443	1135.22	1346.83
		1135.45	562.259	1135.45	1335.93
		1135.69	563.023	1135.69	1317.62
		1135.92	563.662	1135.92	1335.23
		1136.16	563.445	1136.16	1335.15
		1136.4	564.319	1136.4	1326.18
		1136.63	566.424	1136.63	1335.48
		1136.87	567.604	1136.87	1306.83
		1137.1	567.109	1137.1	1334.5
		1137.34	566.767	1137.34	1387.36
		1137.57	566.7	1137.57	1379.24
		1137.81	567.276	1137.81	1347.65
		1138.04	568.086	1138.04	1354.91
		1138.28	568.029	1138.28	1367.84
		1138.52	568.315	1138.52	1315.85
		1138.75	567.297	1138.75	1313.48
		1138.99	565.905	1138.99	1336.61
		1139.22	564.698	1139.22	1348.78
		1139.46	564.838	1139.46	1332.57
		1139.69	564.481	1139.69	1314.28
		1139.93	565.197	1139.93	1368.82
		1140.16	566.687	1140.16	1317.66
		1140.4	567.632	1140.4	1335.97
		1140.64	568.544	1140.64	1360.96
		1140.87	569.258	1140.87	1348.34
		1141.11	568.531	1141.11	1365.58
		1141.34	567.159	1141.34	1340.12
		1141.58	567.352	1141.58	1320.32
		1141.81	567.359	1141.81	1344.26
		1142.05	568.172	1142.05	1367.58
		1142.29	569.99	1142.29	1361.55
		1142.52	570.753	1142.52	1338.91
		1142.76	571.042	1142.76	1347.59
		1142.99	571.838	1142.99	1335.06
		1143.23	571.085	1143.23	1343.31
		1143.46	569.508	1143.46	1360.53
		1143.7	568.912	1143.7	1358.77
		1143.93	568.717	1143.93	1330.55
		1144.17	568.734	1144.17	1366.18
		1144.41	568.914	1144.41	1358.72
		1144.64	569.549	1144.64	1369.48
		1144.88	569.255	1144.88	1384.77
		1145.11	569.139	1145.11	1365.01
		1145.35	570.248	1145.35	1313.83
		1145.58	570.478	1145.58	1370.91
		1145.82	570.888	1145.82	1345.52
		1146.05	571.221	1146.05	1331.37
		1146.29	571.834	1146.29	1352.79
		1146.53	573.288	1146.53	1371.6
		1146.76	574.037	1146.76	1362.02
		1147	573.287	1147	1366.44
		1147.23	571.135	1147.23	1368.96
		1147.47	569.055	1147.47	1352.06
		1147.7	567.796	1147.7	1357.84
		1147.94	567.901	1147.94	1383.4
		1148.17	568.525	1148.17	1398.75
		1148.41	569.706	1148.41	1374.03
		1148.65	571.752	1148.65	1410.97
		1148.88	572.419	1148.88	1387.3
		1149.12	572.003	1149.12	1376.23
		1149.35	572.305	1149.35	1360.59
		1149.59	573.383	1149.59	1355.56
		1149.82	575.66	1149.82	1394.74
		1150.06	576.02	1150.06	1397.81
		1150.29	577.177	1150.29	1366.48
		1150.53	578.24	1150.53	1339.38
		1150.77	578.274	1150.77	1359.08
		1151	578.422	1151	1401.5
		1151.24	579.104	1151.24	1414.89
		1151.47	579.56	1151.47	1395.27
		1151.71	579.94	1151.71	1390.86
		1151.94	579.374	1151.94	1383.55
		1152.18	578.263	1152.18	1356.95
		1152.41	578.4	1152.41	1365.97
		1152.65	579.679	1152.65	1424.5
		1152.89	579.898	1152.89	1421.35
		1153.12	580.141	1153.12	1392.77
		1153.36	581.706	1153.36	1416.17
		1153.59	582.606	1153.59	1424.02
		1153.83	582.733	1153.83	1410.93
		1154.06	582.936	1154.06	1399.33
		1154.3	582.936	1154.3	1411.75
		1154.53	582.505	1154.53	1394.1
		1154.77	583.376	1154.77	1367.36
		1155.01	584.888	1155.01	1395.81
		1155.24	586.6	1155.24	1421.23
		1155.48	587.274	1155.48	1407.22
		1155.71	587.62	1155.71	1372.39
		1155.95	587.911	1155.95	1395.39
		1156.18	588.01	1156.18	1417.81
		1156.42	588.177	1156.42	1419.35
		1156.65	589.647	1156.65	1418.81
		1156.89	591.099	1156.89	1412.78
		1157.13	591.852	1157.13	1391.29
		1157.36	592.788	1157.36	1363.08
		1157.6	593.864	1157.6	1407.35
		1157.83	592.908	1157.83	1408.05
		1158.07	594.564	1158.07	1421.62
		1158.3	596.887	1158.3	1420.85
		1158.54	598.463	1158.54	1408.77
		1158.78	598.884	1158.78	1452.71
		1159.01	597.359	1159.01	1444.3
		1159.25	596.934	1159.25	1421.46
		1159.48	596.385	1159.48	1429.53
		1159.72	597.378	1159.72	1435.16
		1159.95	599.156	1159.95	1435.36
		1160.19	598.725	1160.19	1450.72
		1160.42	597.675	1160.42	1426.61
		1160.66	597.388	1160.66	1387.73
		1160.9	597.277	1160.9	1382.85
		1161.13	597.618	1161.13	1406.64
		1161.37	598.777	1161.37	1437.51
		1161.6	599.789	1161.6	1456.68
		1161.84	599.782	1161.84	1467.85
		1162.07	599.831	1162.07	1457.76
		1162.31	600.052	1162.31	1416.44
		1162.54	599.417	1162.54	1395.02
		1162.78	599.016	1162.78	1396.95
		1163.02	599.251	1163.02	1403.83
		1163.25	599.877	1163.25	1398.59
		1163.49	602.94	1163.49	1425.52
		1163.72	604.5	1163.72	1446.16
		1163.96	606.2	1163.96	1442.05
		1164.19	607.382	1164.19	1444.45
		1164.43	608.05	1164.43	1460.52
		1164.66	608.509	1164.66	1467.19
		1164.9	609.706	1164.9	1434.51
		1165.14	611.026	1165.14	1437.13
		1165.37	612.1	1165.37	1453.04
		1165.61	613.569	1165.61	1462
		1165.84	614.955	1165.84	1475.31
		1166.08	615.682	1166.08	1500.48
		1166.31	616.359	1166.31	1506.82
		1166.55	618.081	1166.55	1501.77
		1166.78	619.97	1166.78	1486.91
		1167.02	622.343	1167.02	1495.91
		1167.26	624.617	1167.26	1489.24
		1167.49	626.389	1167.49	1466.44
		1167.73	627.745	1167.73	1481.64
		1167.96	628.237	1167.96	1506.06
		1168.2	629.581	1168.2	1465.95
		1168.43	631.31	1168.43	1476.6
		1168.67	632.497	1168.67	1503.86
		1168.9	632.175	1168.9	1493.88
		1169.14	631.255	1169.14	1449.56
		1169.38	631.981	1169.38	1516.97
		1169.61	634.582	1169.61	1544.78
		1169.85	635.151	1169.85	1503.28
		1170.08	635.69	1170.08	1503.94
		1170.32	635.692	1170.32	1520.59
		1170.55	634.723	1170.55	1509.62
		1170.79	633.976	1170.79	1489.88
		1171.02	633.081	1171.02	1528.81
		1171.26	633.236	1171.26	1517.47
		1171.5	634	1171.5	1497.81
		1171.73	635.406	1171.73	1498.31
		1171.97	636.862	1171.97	1504.97
		1172.2	637.591	1172.2	1486.64
		1172.44	638.039	1172.44	1471.47
		1172.67	636.903	1172.67	1531.14
		1172.91	636.811	1172.91	1487.69
		1173.14	637.004	1173.14	1469.38
		1173.38	636.993	1173.38	1478.77
		1173.62	636.766	1173.62	1497.32
		1173.85	636.407	1173.85	1568.87
		1174.09	636.032	1174.09	1488.72
		1174.32	637.149	1174.32	1519.36
		1174.56	638.308	1174.56	1529.35
		1174.79	639.035	1174.79	1545.72
		1175.03	639.871	1175.03	1561.41
		1175.27	641.373	1175.27	1530.32
		1175.5	642.957	1175.5	1517.92
		1175.74	644.239	1175.74	1542.4
		1175.97	646.206	1175.97	1514.21
		1176.21	647.531	1176.21	1545.73
		1176.44	648.398	1176.44	1576.39
		1176.68	648.952	1176.68	1544.58
		1176.91	648.169	1176.91	1565.44
		1177.15	648.267	1177.15	1491.75
		1177.39	648.62	1177.39	1547.3
		1177.62	648.719	1177.62	1565.14
		1177.86	649.388	1177.86	1549.31
		1178.09	650.217	1178.09	1536.72
		1178.33	650.319	1178.33	1542.02
		1178.56	651.499	1178.56	1531.9
		1178.8	650.228	1178.8	1533.47
		1179.03	650.384	1179.03	1555.61
		1179.27	651.273	1179.27	1558.26
		1179.51	651.997	1179.51	1559.58
		1179.74	652.461	1179.74	1573.51
		1179.98	653.041	1179.98	1545.2
		1180.21	655.044	1180.21	1550.28
		1180.45	656.322	1180.45	1569.91
		1180.68	657.458	1180.68	1558.89
		1180.92	657.262	1180.92	1539.35
		1181.15	656.82	1181.15	1539.31
		1181.39	657.923	1181.39	1558.71
		1181.63	657.77	1181.63	1531.3
		1181.86	657.117	1181.86	1564.85
		1182.1	657.081	1182.1	1532.12
		1182.33	657.992	1182.33	1539.9
		1182.57	658.452	1182.57	1573.81
		1182.8	658.599	1182.8	1577.39
		1183.04	660.617	1183.04	1563.48
		1183.27	661.717	1183.27	1586.82
		1183.51	661.918	1183.51	1603.91
		1183.75	662.222	1183.75	1581.76
		1183.98	663.278	1183.98	1560.29
		1184.22	665.066	1184.22	1576.54
		1184.45	667.077	1184.45	1625.43
		1184.69	668.696	1184.69	1625.98
		1184.92	669.86	1184.92	1574.09
		1185.16	669.443	1185.16	1574.04
		1185.39	669.766	1185.39	1584.26
		1185.63	669.874	1185.63	1607.93
		1185.87	669.37	1185.87	1643.62
		1186.1	670.621	1186.1	1645.2
		1186.34	672.518	1186.34	1632.78
		1186.57	674.696	1186.57	1584.82
		1186.81	676.437	1186.81	1602.66
		1187.04	678.044	1187.04	1608.91
		1187.28	679.169	1187.28	1592.04
		1187.51	680.245	1187.51	1603.46
		1187.75	681.561	1187.75	1628.61
		1187.99	682.351	1187.99	1642.36
		1188.22	683.403	1188.22	1612.44
		1188.46	683.205	1188.46	1613.11
		1188.69	683.051	1188.69	1639.67
		1188.93	683.456	1188.93	1668.72
		1189.16	683.283	1189.16	1690.26
		1189.4	683.066	1189.4	1615.88
		1189.63	682.778	1189.63	1643.4
		1189.87	682.641	1189.87	1619.53
		1190.11	683.485	1190.11	1609.05
		1190.34	684.552	1190.34	1621.83
		1190.58	684.387	1190.58	1619.68
		1190.81	685.276	1190.81	1594.91
		1191.05	686.015	1191.05	1674.38
		1191.28	687.16	1191.28	1654.41
		1191.52	687.58	1191.52	1658.59
		1191.76	687.96	1191.76	1646.23
		1191.99	688.826	1191.99	1614.2
		1192.23	689.226	1192.23	1626.8
		1192.46	690.537	1192.46	1617.47
		1192.7	691.967	1192.7	1660.01
		1192.93	693.049	1192.93	1667.5
		1193.17	694.181	1193.17	1658.44
		1193.4	694.754	1193.4	1651
		1193.64	694.621	1193.64	1652.89
		1193.88	695.023	1193.88	1660.75
		1194.11	696.257	1194.11	1667.55
		1194.35	697.607	1194.35	1669.1
		1194.58	699.295	1194.58	1679.38
		1194.82	701.023	1194.82	1684.8
		1195.05	702.819	1195.05	1681.44
		1195.29	703.955	1195.29	1677.75
		1195.52	705.315	1195.52	1681.99
		1195.76	705.959	1195.76	1689.08
		1196	707.069	1196	1674.07
		1196.23	707.103	1196.23	1673.56
		1196.47	706.128	1196.47	1698.79
		1196.7	705.127	1196.7	1718.41
		1196.94	703.883	1196.94	1686.2
		1197.17	705.739	1197.17	1687.9
		1197.41	707.441	1197.41	1668.85
		1197.64	707.783	1197.64	1690.77
		1197.88	708.026	1197.88	1696.23
		1198.12	708.64	1198.12	1708.46
		1198.35	710.412	1198.35	1743.3
		1198.59	712.448	1198.59	1720.42
		1198.82	714.932	1198.82	1727.51
		1199.06	715.804	1199.06	1707.12
		1199.29	717.203	1199.29	1728.94
		1199.53	718.177	1199.53	1736.24
		1199.76	719.192	1199.76	1710.57
		1200	720.602	1200	1686.51
		1200.24	721.712	1200.24	1693.15
		1200.47	722.745	1200.47	1752.92
		1200.71	723.89	1200.71	1690.86
		1200.94	723.446	1200.94	1685.47
		1201.18	722.258	1201.18	1713.3
		1201.41	721.54	1201.41	1721.45
		1201.65	722.054	1201.65	1711.89
		1201.88	723.485	1201.88	1694.9
		1202.12	725.277	1202.12	1705.61
		1202.36	727.213	1202.36	1710.1
		1202.59	728.223	1202.59	1749.41
		1202.83	729.112	1202.83	1760.1
		1203.06	729.873	1203.06	1724.09
		1203.3	729.743	1203.3	1766.35
		1203.53	730.385	1203.53	1792.7
		1203.77	731.956	1203.77	1768.59
		1204	731.39	1204	1771.46
		1204.24	731.035	1204.24	1767.54
		1204.48	731.911	1204.48	1769.43
		1204.71	732.857	1204.71	1784.65
		1204.95	732.879	1204.95	1713.44
		1205.18	732.826	1205.18	1716.54
		1205.42	732.334	1205.42	1747.01
		1205.65	733.521	1205.65	1745.41
		1205.89	735.869	1205.89	1738.16
		1206.12	737.726	1206.12	1760.42
		1206.36	738.736	1206.36	1798.78
		1206.6	740.175	1206.6	1726.45
		1206.83	741.93	1206.83	1734.56
		1207.07	743.06	1207.07	1779.9
		1207.3	743.948	1207.3	1817.08
		1207.54	745.599	1207.54	1820.72
		1207.77	746.997	1207.77	1797.95
		1208.01	747.465	1208.01	1785.39
		1208.24	748.823	1208.24	1819.98
		1208.48	750.078	1208.48	1807.52
		1208.72	750.694	1208.72	1780.38
		1208.95	750.639	1208.95	1769.2
		1209.19	749.505	1209.19	1759.11
		1209.42	749.249	1209.42	1749.07
		1209.66	749.796	1209.66	1788.26
		1209.89	750.005	1209.89	1831.87
		1210.13	751.248	1210.13	1828.3
		1210.37	753.338	1210.37	1847.21
		1210.6	756.474	1210.6	1839.19
		1210.84	758.728	1210.84	1826.23
		1211.07	759.821	1211.07	1838.46
		1211.31	761.402	1211.31	1804.16
		1211.54	761.563	1211.54	1824.38
		1211.78	762.519	1211.78	1796.14
		1212.01	763.854	1212.01	1788.71
		1212.25	763.798	1212.25	1792.5
		1212.49	763.95	1212.49	1798.85
		1212.72	764.567	1212.72	1807.49
		1212.96	763.486	1212.96	1797.28
		1213.19	765.729	1213.19	1787.87
		1213.43	768.404	1213.43	1833.89
		1213.66	770.41	1213.66	1822.37
		1213.9	772.44	1213.9	1781.68
		1214.13	773.764	1214.13	1782.15
		1214.37	773.451	1214.37	1849.2
		1214.61	774.372	1214.61	1874.87
		1214.84	774.523	1214.84	1888.42
		1215.08	775.301	1215.08	1842.24
		1215.31	777.696	1215.31	1851.65
		1215.55	780.524	1215.55	1855.42
		1215.78	781.494	1215.78	1831.83
		1216.02	783.081	1216.02	1859.86
		1216.25	785.388	1216.25	1826.95
		1216.49	785.368	1216.49	1852.2
		1216.73	785.903	1216.73	1856.78
		1216.96	785.021	1216.96	1866.98
		1217.2	784.761	1217.2	1882.77
		1217.43	785.441	1217.43	1898.35
		1217.67	786.039	1217.67	1912.94
		1217.9	787.674	1217.9	1857.02
		1218.14	788.211	1218.14	1873.14
		1218.37	790.669	1218.37	1871.23
		1218.61	793.154	1218.61	1865.34
		1218.85	793.97	1218.85	1866.08
		1219.08	795.33	1219.08	1877.22
		1219.32	798.1	1219.32	1898.27
		1219.55	800.384	1219.55	1870.58
		1219.79	801.663	1219.79	1894.67
		1220.02	803.798	1220.02	1906.77
		1220.26	804.505	1220.26	1884.38
		1220.49	805.302	1220.49	1879.06
		1220.73	807.007	1220.73	1911.38
		1220.97	807.781	1220.97	1876.36
		1221.2	808.13	1221.2	1882.33
		1221.44	809.099	1221.44	1904.27
		1221.67	810.996	1221.67	1906.07
		1221.91	812.314	1221.91	1888.83
		1222.14	813.882	1222.14	1870.71
		1222.38	814.493	1222.38	1861.2
		1222.61	815.242	1222.61	1842.04
		1222.85	815.456	1222.85	1905.39
		1223.09	813.214	1223.09	1880.39
		1223.32	812.802	1223.32	1907.27
		1223.56	812.993	1223.56	1930.16
		1223.79	813.34	1223.79	1919.95
		1224.03	815.054	1224.03	1907.74
		1224.26	816.795	1224.26	1933.53
		1224.5	817.785	1224.5	1918.41
		1224.73	817.742	1224.73	1931.62
		1224.97	817.39	1224.97	1918.01
		1225.21	817.444	1225.21	1920.69
		1225.44	816.384	1225.44	1939.5
		1225.68	817.774	1225.68	1952.83
		1225.91	818.1	1225.91	2027.01
		1226.15	818.864	1226.15	1981.04
		1226.38	820.642	1226.38	1993.38
		1226.62	822.818	1226.62	1977.77
		1226.86	825.175	1226.86	1977.23
		1227.09	826.446	1227.09	1980.27
		1227.33	828.895	1227.33	1948.68
		1227.56	830.348	1227.56	1983.12
		1227.8	831.141	1227.8	1965.98
		1228.03	833.621	1228.03	2011.94
		1228.27	835.878	1228.27	1990.75
		1228.5	836.749	1228.5	1958.68
		1228.74	837.379	1228.74	1972.38
		1228.98	837.95	1228.98	2009.15
		1229.21	838.097	1229.21	1971.15
		1229.45	839.995	1229.45	1955.43
		1229.68	841.71	1229.68	1994.57
		1229.92	841.885	1229.92	2000.25
		1230.15	841.159	1230.15	1996.5
		1230.39	840.582	1230.39	1996.43
		1230.62	841.325	1230.62	1990.51
		1230.86	841.937	1230.86	2019.91
		1231.1	843.465	1231.1	2007.91
		1231.33	844.737	1231.33	2007.44
		1231.57	844.752	1231.57	2016.88
		1231.8	845.751	1231.8	1996.32
		1232.04	845.8	1232.04	1994.09
		1232.27	846.541	1232.27	2074.86
		1232.51	846.678	1232.51	2085.12
		1232.74	848.036	1232.74	2061.11
		1232.98	850.218	1232.98	2012.51
		1233.22	851.427	1233.22	1990.12
		1233.45	853.298	1233.45	2012.63
		1233.69	855.138	1233.69	2042.19
		1233.92	857.587	1233.92	2034.88
		1234.16	860.343	1234.16	2042.93
		1234.39	861.182	1234.39	2038.93
		1234.63	862.369	1234.63	2054.92
		1234.86	863.314	1234.86	2065.13
		1235.1	864.626	1235.1	2065.47
		1235.34	866.322	1235.34	2068.34
		1235.57	867.024	1235.57	2075.32
		1235.81	867.851	1235.81	2041.42
		1236.04	869.077	1236.04	2058.88
		1236.28	870.099	1236.28	2083.92
		1236.51	870.898	1236.51	2068.42
		1236.75	871.725	1236.75	2057.35
		1236.98	873.159	1236.98	2065.76
		1237.22	873.66	1237.22	2070.71
		1237.46	874.03	1237.46	2070.62
		1237.69	875.007	1237.69	2105.5
		1237.93	875.365	1237.93	2074.11
		1238.16	877.183	1238.16	2095.52
		1238.4	877.11	1238.4	2104.36
		1238.63	877.26	1238.63	2086.11
		1238.87	877.493	1238.87	2091.87
		1239.1	877.903	1239.1	2143.27
		1239.34	878.452	1239.34	2069.44
		1239.58	879.528	1239.58	2093.95
		1239.81	880.531	1239.81	2101.04
		1240.05	880.244	1240.05	2092.49
		1240.28	881.441	1240.28	2086.91
		1240.52	883.631	1240.52	2097.8
		1240.75	887.072	1240.75	2131
		1240.99	889.399	1240.99	2155.89
		1241.22	891.744	1241.22	2178.97
		1241.46	894.692	1241.46	2166.16
		1241.7	897.033	1241.7	2171.21
		1241.93	899.755	1241.93	2152.16
		1242.17	902.148	1242.17	2098.93
		1242.4	905.467	1242.4	2136.33
		1242.64	908.293	1242.64	2100.1
		1242.87	911.128	1242.87	2108.18
		1243.11	912.891	1243.11	2176.23
		1243.35	912.678	1243.35	2196.87
		1243.58	913.823	1243.58	2173.56
		1243.82	914.987	1243.82	2162.92
		1244.05	916.775	1244.05	2183.42
		1244.29	918.708	1244.29	2193.43
		1244.52	921.383	1244.52	2205.68
		1244.76	924.085	1244.76	2187.23
		1244.99	926.849	1244.99	2170.79
		1245.23	928.121	1245.23	2161.8
		1245.47	930.144	1245.47	2160.18
		1245.7	931.916	1245.7	2170.66
		1245.94	933.187	1245.94	2165.51
		1246.17	935.467	1246.17	2175.09
		1246.41	937.394	1246.41	2203.01
		1246.64	939.049	1246.64	2193.24
		1246.88	940.771	1246.88	2189.53
		1247.11	942.601	1247.11	2209.21
		1247.35	942.605	1247.35	2214.83
		1247.59	944.362	1247.59	2230.3
		1247.82	945.52	1247.82	2229.49
		1248.06	944.628	1248.06	2220.45
		1248.29	944.785	1248.29	2221.28
		1248.53	945.939	1248.53	2208.36
		1248.76	947.393	1248.76	2210.49
		1249	949.261	1249	2264.69
		1249.23	952.85	1249.23	2282.86
		1249.47	955.01	1249.47	2278.57
		1249.71	956.321	1249.71	2273.5
		1249.94	957.045	1249.94	2290.52
		1250.18	957.461	1250.18	2312.26
		1250.41	958.669	1250.41	2310.98
		1250.65	959.269	1250.65	2284.4
		1250.88	960.758	1250.88	2277.55
		1251.12	962.794	1251.12	2295.3
		1251.35	964.371	1251.35	2305.87
		1251.59	965.539	1251.59	2286.29
		1251.83	967.022	1251.83	2289.63
		1252.06	966.827	1252.06	2282.41
		1252.3	966.776	1252.3	2263.27
		1252.53	968.589	1252.53	2329.46
		1252.77	970.051	1252.77	2314.84
		1253	971.605	1253	2289.85
		1253.24	973.706	1253.24	2305.04
		1253.47	976.122	1253.47	2317.69
		1253.71	978.16	1253.71	2327.74
		1253.95	979.874	1253.95	2329.95
		1254.18	981.345	1254.18	2307.34
		1254.42	984.856	1254.42	2334.87
		1254.65	988.771	1254.65	2354.87
		1254.89	990.664	1254.89	2299.2
		1255.12	994.761	1255.12	2325.01
		1255.36	995.669	1255.36	2317.78
		1255.59	997.93	1255.59	2307.69
		1255.83	1000.57	1255.83	2408.7
		1256.07	1001.09	1256.07	2357.48
		1256.3	1001.16	1256.3	2327.93
		1256.54	1001.45	1256.54	2331.75
		1256.77	1003.17	1256.77	2370.54
		1257.01	1003.16	1257.01	2393.35
		1257.24	1006.02	1257.24	2399.76
		1257.48	1008.16	1257.48	2403.66
		1257.71	1010.58	1257.71	2369.55
		1257.95	1013.2	1257.95	2372.13
		1258.19	1015.6	1258.19	2387.1
		1258.42	1017.27	1258.42	2397.13
		1258.66	1019.62	1258.66	2401.9
		1258.89	1020.67	1258.89	2400.93
		1259.13	1022.76	1259.13	2393.08
		1259.36	1025.72	1259.36	2391.19
		1259.6	1028.48	1259.6	2471.23
		1259.84	1031.58	1259.84	2484.02
		1260.07	1033.86	1260.07	2481.35
		1260.31	1037.24	1260.31	2469.8
		1260.54	1039.33	1260.54	2462.2
		1260.78	1040.99	1260.78	2471.07
		1261.01	1041.93	1261.01	2487.3
		1261.25	1044.73	1261.25	2453.75
		1261.48	1047.98	1261.48	2439.05
		1261.72	1050.54	1261.72	2451.41
		1261.96	1054.48	1261.96	2476.25
		1262.19	1058.8	1262.19	2493.72
		1262.43	1062.57	1262.43	2486.6
		1262.66	1065.48	1262.66	2478.1
		1262.9	1067.4	1262.9	2538.21
		1263.13	1070.24	1263.13	2483.4
		1263.37	1074.63	1263.37	2560.45
		1263.6	1077.35	1263.6	2527.83
		1263.84	1077.52	1263.84	2528.68
		1264.08	1080.4	1264.08	2554.36
		1264.31	1081.69	1264.31	2549.57
		1264.55	1083.51	1264.55	2539.4
		1264.78	1084.01	1264.78	2547.19
		1265.02	1084.55	1265.02	2576.05
		1265.25	1085.81	1265.25	2549.19
		1265.49	1088.83	1265.49	2589.05
		1265.72	1090.56	1265.72	2606.79
		1265.96	1092.57	1265.96	2584.74
		1266.2	1095.1	1266.2	2596.37
		1266.43	1096.21	1266.43	2593.7
		1266.67	1098.74	1266.67	2602.02
		1266.9	1101.41	1266.9	2643.44
		1267.14	1103.45	1267.14	2605.93
		1267.37	1106.73	1267.37	2573.7
		1267.61	1109.79	1267.61	2602.12
		1267.84	1112.15	1267.84	2652.37
		1268.08	1115.7	1268.08	2634.58
		1268.32	1118.45	1268.32	2627.35
		1268.55	1120.07	1268.55	2623.71
		1268.79	1121.26	1268.79	2618.86
		1269.02	1123.4	1269.02	2673.07
		1269.26	1125.86	1269.26	2689.22
		1269.49	1126.98	1269.49	2653.58
		1269.73	1129.97	1269.73	2661.23
		1269.96	1133.68	1269.96	2643.81
		1270.2	1137.41	1270.2	2672.09
		1270.44	1140.85	1270.44	2697.15
[truncated: 7,342 more rows]

[truncated: 10 more sheets: Supplementary Fig.6, Supplementary Fig.7, Supplementary Fig.8, Supplementary Fig.10, Supplementary Fig.12, Supplementary Fig.13, Supplementary Fig.14, Supplementary Fig.15, Supplementary Fig.17, Supplementary Fig.18]
